# Supplementary material for: Rhodium-catalyzed asymmetric hydroamination and hydroindolation of keto-vinylidenecyclopropanes
Source: Chem Sci. 2018 May 11;9(22):5074–81. doi: 10.1039/c8sc01595c (PMC5994874; doi:10.1039/c8sc01595c)
Supplement: Supplementary file 2 [file SC-009-C8SC01595C-s002.cif]

# Electronic Supplementary Material (ESI) for Chemical Science.
# This journal is © The Royal Society of Chemistry 2018

####################################################################### 
# 
# This file contains crystal structure data downloaded from the 
# Cambridge Structural Database (CSD) hosted by the Cambridge 
# Crystallographic Data Centre (CCDC).
# 
# Full information about CCDC data access policies and citation 
# guidelines are available at http://www.ccdc.cam.ac.uk/access/V1 
# 
# Audit and citation data items may have been added by the CCDC. 
# Please retain this information to preserve the provenance of 
# this file and to allow appropriate attribution of the data. 
# 
#######################################################################

data_cd17001
_database_code_depnum_ccdc_archive 'CCDC 1525845'
_audit_update_record             
;
2017-01-06 deposited with the CCDC.
2018-05-11 downloaded from the CCDC.
;

_audit_creation_method           SHELXL-2013
_chemical_name_systematic        
; 
 ? 
;
_chemical_name_common            ?
_chemical_melting_point          ?
_chemical_formula_moiety         ?
_chemical_formula_sum            'C30 H30 N2 O3 S'
_chemical_formula_weight         498.62

loop_
_atom_type_symbol
_atom_type_description
_atom_type_scat_dispersion_real
_atom_type_scat_dispersion_imag
_atom_type_scat_source
C C 0.0033 0.0016 'International Tables Vol C Tables 4.2.6.8 and 6.1.1.4'
H H 0.0000 0.0000 'International Tables Vol C Tables 4.2.6.8 and 6.1.1.4'
N N 0.0061 0.0033 'International Tables Vol C Tables 4.2.6.8 and 6.1.1.4'
O O 0.0106 0.0060 'International Tables Vol C Tables 4.2.6.8 and 6.1.1.4'
S S 0.1246 0.1234 'International Tables Vol C Tables 4.2.6.8 and 6.1.1.4'

_space_group_crystal_system      monoclinic
_space_group_IT_number           14
_space_group_name_H-M_alt        'P 21/n'
_space_group_name_Hall           '-P 2yn'

_shelx_space_group_comment       
; 
The symmetry employed for this shelxl refinement is uniquely defined 
by the following loop, which should always be used as a source of 
symmetry information in preference to the above space-group names. 
They are only intended as comments. 
;

loop_
_space_group_symop_operation_xyz
'x, y, z'
'-x+1/2, y+1/2, -z+1/2'
'-x, -y, -z'
'x-1/2, -y-1/2, z-1/2'

_cell_length_a                   13.2526(17)
_cell_length_b                   8.5485(11)
_cell_length_c                   23.163(3)
_cell_angle_alpha                90
_cell_angle_beta                 97.460(3)
_cell_angle_gamma                90
_cell_volume                     2602.0(6)
_cell_formula_units_Z            4
_cell_measurement_temperature    293(2)
_cell_measurement_reflns_used    1970
_cell_measurement_theta_min      4.782
_cell_measurement_theta_max      45.594

_exptl_crystal_description       prismatic
_exptl_crystal_colour            colorless
_exptl_crystal_density_meas      ?
_exptl_crystal_density_method    ?
_exptl_crystal_density_diffrn    1.273
_exptl_crystal_F_000             1056
_exptl_transmission_factor_min   ?
_exptl_transmission_factor_max   ?
_exptl_crystal_size_max          0.200
_exptl_crystal_size_mid          0.160
_exptl_crystal_size_min          0.120
_exptl_absorpt_coefficient_mu    0.159
_shelx_estimated_absorpt_T_min   0.969
_shelx_estimated_absorpt_T_max   0.981
_exptl_absorpt_correction_type   multi-scan
_exptl_absorpt_correction_T_min  0.6786
_exptl_absorpt_correction_T_max  0.7456
_exptl_absorpt_process_details   sadabs

_exptl_special_details           
; 
 ? 
;

_diffrn_ambient_temperature      293(2)
_diffrn_radiation_wavelength     0.71073
_diffrn_radiation_type           MoK\a
_diffrn_source                   ?
_diffrn_measurement_device_type  'CCD area detector'
_diffrn_measurement_method       'phi and omega scans'
_diffrn_detector_area_resol_mean ?
_diffrn_reflns_number            14542
_diffrn_reflns_av_unetI/netI     0.0404
_diffrn_reflns_av_R_equivalents  0.0373
_diffrn_reflns_limit_h_min       -16
_diffrn_reflns_limit_h_max       16
_diffrn_reflns_limit_k_min       -10
_diffrn_reflns_limit_k_max       10
_diffrn_reflns_limit_l_min       -17
_diffrn_reflns_limit_l_max       28
_diffrn_reflns_theta_min         1.683
_diffrn_reflns_theta_max         25.495
_diffrn_reflns_theta_full        25.242
_diffrn_measured_fraction_theta_max 0.999
_diffrn_measured_fraction_theta_full 0.999
_diffrn_reflns_Laue_measured_fraction_max 0.999
_diffrn_reflns_Laue_measured_fraction_full 0.999
_diffrn_reflns_point_group_measured_fraction_max 0.999
_diffrn_reflns_point_group_measured_fraction_full 0.999
_reflns_number_total             4836
_reflns_number_gt                3509
_reflns_threshold_expression     'I > 2\s(I)'
_reflns_Friedel_coverage         0.000
_reflns_Friedel_fraction_max     .
_reflns_Friedel_fraction_full    .

_reflns_special_details          
; 
 Reflections were merged by SHELXL according to the crystal 
 class for the calculation of statistics and refinement. 
  
 _reflns_Friedel_fraction is defined as the number of unique 
 Friedel pairs measured divided by the number that would be 
 possible theoretically, ignoring centric projections and 
 systematic absences. 
;

_computing_data_collection       'Bruker SMART'
_computing_cell_refinement       'Bruker SMART'
_computing_data_reduction        'Bruker SHELXTL'
_computing_structure_solution    'Bruker SHELXTL'
_computing_structure_refinement  'SHELXL-2013 (Sheldrick, 2013)'
_computing_molecular_graphics    'Bruker SHELXTL'
_computing_publication_material  'Bruker SHELXTL'

_refine_special_details          
; 
 ? 
;
_refine_ls_structure_factor_coef Fsqd
_refine_ls_matrix_type           full
_refine_ls_weighting_scheme      calc
_refine_ls_weighting_details     
'w=1/[\s^2^(Fo^2^)+(0.0794P)^2^+0.1754P] where P=(Fo^2^+2Fc^2^)/3'
_atom_sites_solution_primary     ?
_atom_sites_solution_secondary   ?
_atom_sites_solution_hydrogens   mixed
_refine_ls_hydrogen_treatment    mixed
_refine_ls_extinction_method     none
_refine_ls_extinction_coef       .
_refine_ls_number_reflns         4836
_refine_ls_number_parameters     332
_refine_ls_number_restraints     0
_refine_ls_R_factor_all          0.0692
_refine_ls_R_factor_gt           0.0488
_refine_ls_wR_factor_ref         0.1424
_refine_ls_wR_factor_gt          0.1283
_refine_ls_goodness_of_fit_ref   1.028
_refine_ls_restrained_S_all      1.028
_refine_ls_shift/su_max          0.010
_refine_ls_shift/su_mean         0.000

loop_
_atom_site_label
_atom_site_type_symbol
_atom_site_fract_x
_atom_site_fract_y
_atom_site_fract_z
_atom_site_U_iso_or_equiv
_atom_site_adp_type
_atom_site_occupancy
_atom_site_site_symmetry_order
_atom_site_calc_flag
_atom_site_refinement_flags_posn
_atom_site_refinement_flags_adp
_atom_site_refinement_flags_occupancy
_atom_site_disorder_assembly
_atom_site_disorder_group
S1 S 0.18050(4) 0.57020(8) 0.01589(2) 0.0596(2) Uani 1 1 d . . . . .
N1 N 0.11668(12) 0.4849(2) 0.06360(7) 0.0501(4) Uani 1 1 d . . . . .
N2 N -0.30455(16) 0.2496(3) 0.31094(9) 0.0668(6) Uani 1 1 d . . . . .
O1 O -0.02307(10) 0.60119(16) 0.13962(6) 0.0490(4) Uani 1 1 d . . . . .
H1 H -0.0469 0.5763 0.1065 0.073 Uiso 1 1 calc R U . . .
O2 O 0.16383(14) 0.7338(2) 0.01998(7) 0.0807(6) Uani 1 1 d . . . . .
O3 O 0.15207(12) 0.4902(2) -0.03830(6) 0.0783(5) Uani 1 1 d . . . . .
C1 C 0.14726(15) 0.5338(3) 0.12407(8) 0.0489(5) Uani 1 1 d . . . . .
H1A H 0.1626 0.6448 0.1254 0.059 Uiso 1 1 calc R U . . .
H1B H 0.2079 0.4774 0.1403 0.059 Uiso 1 1 calc R U . . .
C2 C 0.06037(14) 0.4993(2) 0.15972(8) 0.0420(5) Uani 1 1 d . . . . .
C3 C 0.02824(14) 0.3278(2) 0.15287(8) 0.0437(5) Uani 1 1 d . . . . .
C4 C 0.04599(15) 0.2483(2) 0.10551(9) 0.0498(5) Uani 1 1 d . . . . .
C5 C 0.09991(16) 0.3165(3) 0.05786(9) 0.0557(6) Uani 1 1 d . . . . .
H5A H 0.1651 0.2647 0.0582 0.067 Uiso 1 1 calc R U . . .
H5B H 0.0600 0.2953 0.0206 0.067 Uiso 1 1 calc R U . . .
C6 C -0.03002(15) 0.2582(2) 0.19806(9) 0.0473(5) Uani 1 1 d . . . . .
C7 C -0.13420(17) 0.3272(3) 0.20025(10) 0.0618(6) Uani 1 1 d . . . . .
H7A H -0.1293 0.4392 0.1944 0.074 Uiso 1 1 calc R U . . .
H7B H -0.1791 0.2861 0.1674 0.074 Uiso 1 1 calc R U . . .
C8 C -0.18479(15) 0.3020(2) 0.25389(10) 0.0521(5) Uani 1 1 d . . . . .
C9 C -0.27560(17) 0.2334(3) 0.25686(11) 0.0603(6) Uani 1 1 d . . . . .
H9 H -0.3136 0.1818 0.2260 0.072 Uiso 1 1 calc R U . . .
C10 C -0.23142(18) 0.3308(3) 0.34527(10) 0.0571(6) Uani 1 1 d . . . . .
C11 C -0.15368(16) 0.3648(2) 0.31072(9) 0.0499(5) Uani 1 1 d . . . . .
C12 C -0.06814(19) 0.4458(3) 0.33589(11) 0.0642(6) Uani 1 1 d . . . . .
H12 H -0.0157 0.4686 0.3142 0.077 Uiso 1 1 calc R U . . .
C13 C -0.0619(2) 0.4915(3) 0.39239(13) 0.0807(8) Uani 1 1 d . . . . .
H13 H -0.0040 0.5439 0.4093 0.097 Uiso 1 1 calc R U . . .
C14 C -0.1394(3) 0.4618(3) 0.42541(13) 0.0880(9) Uani 1 1 d . . . . .
H14 H -0.1332 0.4966 0.4637 0.106 Uiso 1 1 calc R U . . .
C15 C -0.2261(2) 0.3815(3) 0.40255(11) 0.0769(8) Uani 1 1 d . . . . .
H15 H -0.2786 0.3622 0.4246 0.092 Uiso 1 1 calc R U . . .
C16 C 0.0066(2) 0.1438(3) 0.23228(10) 0.0663(7) Uani 1 1 d . . . . .
H16A H 0.0706 0.1031 0.2290 0.080 Uiso 1 1 calc R U . . .
H16B H -0.0316 0.1035 0.2598 0.080 Uiso 1 1 calc R U . . .
C17 C 0.0128(2) 0.0829(3) 0.09201(11) 0.0708(7) Uani 1 1 d . . . . .
H17A H -0.0241 0.0445 0.1221 0.106 Uiso 1 1 calc R U . . .
H17B H 0.0715 0.0184 0.0899 0.106 Uiso 1 1 calc R U . . .
H17C H -0.0304 0.0800 0.0554 0.106 Uiso 1 1 calc R U . . .
C18 C 0.10014(14) 0.5474(2) 0.22181(8) 0.0438(5) Uani 1 1 d . . . . .
C19 C 0.07488(16) 0.6895(3) 0.24462(10) 0.0539(5) Uani 1 1 d . . . . .
H19 H 0.0309 0.7571 0.2222 0.065 Uiso 1 1 calc R U . . .
C20 C 0.1146(2) 0.7316(3) 0.30055(11) 0.0677(7) Uani 1 1 d . . . . .
H20 H 0.0961 0.8264 0.3159 0.081 Uiso 1 1 calc R U . . .
C21 C 0.1809(2) 0.6344(4) 0.33349(11) 0.0748(8) Uani 1 1 d . . . . .
H21 H 0.2065 0.6627 0.3713 0.090 Uiso 1 1 calc R U . . .
C22 C 0.20962(18) 0.4958(3) 0.31102(11) 0.0697(7) Uani 1 1 d . . . . .
H22 H 0.2561 0.4313 0.3332 0.084 Uiso 1 1 calc R U . . .
C23 C 0.16939(16) 0.4519(3) 0.25530(9) 0.0560(6) Uani 1 1 d . . . . .
H23 H 0.1889 0.3575 0.2401 0.067 Uiso 1 1 calc R U . . .
C24 C 0.30946(15) 0.5323(3) 0.03926(8) 0.0493(5) Uani 1 1 d . . . . .
C25 C 0.36477(18) 0.6335(3) 0.07798(10) 0.0592(6) Uani 1 1 d . . . . .
H25 H 0.3356 0.7262 0.0888 0.071 Uiso 1 1 calc R U . . .
C26 C 0.46332(18) 0.5959(3) 0.10034(10) 0.0614(6) Uani 1 1 d . . . . .
H26 H 0.5000 0.6639 0.1265 0.074 Uiso 1 1 calc R U . . .
C27 C 0.50858(16) 0.4607(3) 0.08493(9) 0.0538(6) Uani 1 1 d . . . . .
C28 C 0.45365(16) 0.3634(3) 0.04485(9) 0.0539(5) Uani 1 1 d . . . . .
H28 H 0.4842 0.2734 0.0327 0.065 Uiso 1 1 calc R U . . .
C29 C 0.35438(15) 0.3972(2) 0.02256(9) 0.0496(5) Uani 1 1 d . . . . .
H29 H 0.3180 0.3291 -0.0037 0.060 Uiso 1 1 calc R U . . .
C30 C 0.61594(18) 0.4216(4) 0.11097(12) 0.0800(8) Uani 1 1 d . . . . .
H30A H 0.6575 0.5137 0.1115 0.120 Uiso 1 1 calc R U . . .
H30B H 0.6428 0.3421 0.0880 0.120 Uiso 1 1 calc R U . . .
H30C H 0.6158 0.3841 0.1500 0.120 Uiso 1 1 calc R U . . .
H2 H -0.361(2) 0.202(3) 0.3205(12) 0.090(9) Uiso 1 1 d . . . . .

loop_
_atom_site_aniso_label
_atom_site_aniso_U_11
_atom_site_aniso_U_22
_atom_site_aniso_U_33
_atom_site_aniso_U_23
_atom_site_aniso_U_13
_atom_site_aniso_U_12
S1 0.0440(3) 0.0940(5) 0.0416(3) 0.0116(3) 0.0092(2) 0.0158(3)
N1 0.0383(9) 0.0743(13) 0.0388(9) -0.0038(8) 0.0089(7) 0.0087(8)
N2 0.0463(12) 0.0849(15) 0.0717(14) 0.0178(11) 0.0163(10) -0.0133(11)
O1 0.0409(8) 0.0629(9) 0.0438(8) -0.0013(6) 0.0079(6) 0.0140(7)
O2 0.0782(13) 0.0864(13) 0.0811(13) 0.0330(9) 0.0242(10) 0.0322(10)
O3 0.0499(10) 0.1479(17) 0.0356(9) 0.0024(9) 0.0004(7) 0.0098(10)
C1 0.0369(11) 0.0686(14) 0.0422(11) -0.0032(9) 0.0090(9) 0.0031(10)
C2 0.0318(10) 0.0566(12) 0.0381(10) -0.0028(8) 0.0067(8) 0.0081(9)
C3 0.0330(10) 0.0559(13) 0.0410(11) -0.0031(9) 0.0005(8) 0.0066(9)
C4 0.0412(12) 0.0622(14) 0.0447(12) -0.0062(9) 0.0005(9) 0.0101(10)
C5 0.0451(12) 0.0801(16) 0.0417(12) -0.0101(10) 0.0047(9) 0.0147(11)
C6 0.0428(12) 0.0534(13) 0.0451(12) -0.0039(9) 0.0035(9) -0.0017(9)
C7 0.0434(12) 0.0843(17) 0.0583(14) 0.0131(12) 0.0085(10) 0.0001(11)
C8 0.0391(12) 0.0580(13) 0.0601(14) 0.0093(10) 0.0100(10) -0.0013(10)
C9 0.0476(13) 0.0675(15) 0.0649(15) 0.0064(11) 0.0043(11) -0.0105(11)
C10 0.0542(14) 0.0535(14) 0.0648(15) 0.0134(11) 0.0125(12) 0.0022(11)
C11 0.0449(12) 0.0457(12) 0.0599(13) 0.0114(10) 0.0102(10) -0.0024(9)
C12 0.0641(16) 0.0581(14) 0.0699(16) 0.0076(11) 0.0073(12) -0.0117(12)
C13 0.091(2) 0.0711(18) 0.077(2) -0.0060(14) 0.0021(16) -0.0166(15)
C14 0.121(3) 0.0778(19) 0.0642(18) -0.0079(14) 0.0070(18) 0.0032(18)
C15 0.092(2) 0.0813(19) 0.0620(16) 0.0153(13) 0.0259(15) 0.0127(16)
C16 0.0715(17) 0.0671(15) 0.0629(15) 0.0105(12) 0.0182(12) 0.0119(12)
C17 0.0795(18) 0.0698(16) 0.0622(15) -0.0180(12) 0.0058(13) 0.0031(13)
C18 0.0346(10) 0.0572(13) 0.0410(11) -0.0039(9) 0.0104(9) -0.0044(9)
C19 0.0489(13) 0.0586(13) 0.0564(13) -0.0089(10) 0.0154(10) -0.0086(10)
C20 0.0651(17) 0.0782(17) 0.0625(16) -0.0258(13) 0.0192(13) -0.0250(14)
C21 0.0662(17) 0.108(2) 0.0497(14) -0.0206(14) 0.0058(13) -0.0343(16)
C22 0.0513(14) 0.099(2) 0.0551(15) 0.0031(13) -0.0068(11) -0.0111(13)
C23 0.0440(12) 0.0735(15) 0.0495(13) -0.0049(10) 0.0025(10) 0.0007(11)
C24 0.0415(12) 0.0707(14) 0.0371(11) 0.0035(9) 0.0104(9) 0.0021(10)
C25 0.0598(15) 0.0650(14) 0.0550(14) -0.0032(11) 0.0159(11) 0.0000(11)
C26 0.0575(15) 0.0776(17) 0.0477(13) -0.0015(11) 0.0018(11) -0.0164(13)
C27 0.0417(12) 0.0735(16) 0.0460(12) 0.0184(11) 0.0053(10) -0.0084(11)
C28 0.0464(13) 0.0635(14) 0.0530(13) 0.0077(10) 0.0112(10) 0.0035(10)
C29 0.0432(12) 0.0644(14) 0.0414(11) -0.0025(9) 0.0065(9) -0.0035(10)
C30 0.0466(14) 0.110(2) 0.0787(18) 0.0287(15) -0.0080(13) -0.0088(14)

_geom_special_details            
; 
 All esds (except the esd in the dihedral angle between two l.s. planes) 
 are estimated using the full covariance matrix.  The cell esds are taken 
 into account individually in the estimation of esds in distances, angles 
 and torsion angles; correlations between esds in cell parameters are only 
 used when they are defined by crystal symmetry.  An approximate (isotropic) 
 treatment of cell esds is used for estimating esds involving l.s. planes. 
;

loop_
_geom_bond_atom_site_label_1
_geom_bond_atom_site_label_2
_geom_bond_distance
_geom_bond_site_symmetry_2
_geom_bond_publ_flag
S1 O2 1.4206(19) . ?
S1 O3 1.4359(17) . ?
S1 N1 1.6466(17) . ?
S1 C24 1.755(2) . ?
N1 C5 1.460(3) . ?
N1 C1 1.467(3) . ?
N2 C10 1.362(3) . ?
N2 C9 1.364(3) . ?
N2 H2 0.90(3) . ?
O1 C2 1.437(2) . ?
O1 H1 0.8200 . ?
C1 C2 1.530(3) . ?
C1 H1A 0.9700 . ?
C1 H1B 0.9700 . ?
C2 C18 1.523(3) . ?
C2 C3 1.529(3) . ?
C3 C4 1.337(3) . ?
C3 C6 1.502(3) . ?
C4 C17 1.502(3) . ?
C4 C5 1.508(3) . ?
C5 H5A 0.9700 . ?
C5 H5B 0.9700 . ?
C6 C16 1.311(3) . ?
C6 C7 1.508(3) . ?
C7 C8 1.502(3) . ?
C7 H7A 0.9700 . ?
C7 H7B 0.9700 . ?
C8 C9 1.348(3) . ?
C8 C11 1.432(3) . ?
C9 H9 0.9300 . ?
C10 C15 1.389(3) . ?
C10 C11 1.414(3) . ?
C11 C12 1.390(3) . ?
C12 C13 1.358(3) . ?
C12 H12 0.9300 . ?
C13 C14 1.382(4) . ?
C13 H13 0.9300 . ?
C14 C15 1.383(4) . ?
C14 H14 0.9300 . ?
C15 H15 0.9300 . ?
C16 H16A 0.9300 . ?
C16 H16B 0.9300 . ?
C17 H17A 0.9600 . ?
C17 H17B 0.9600 . ?
C17 H17C 0.9600 . ?
C18 C19 1.383(3) . ?
C18 C23 1.388(3) . ?
C19 C20 1.381(3) . ?
C19 H19 0.9300 . ?
C20 C21 1.367(4) . ?
C20 H20 0.9300 . ?
C21 C22 1.368(4) . ?
C21 H21 0.9300 . ?
C22 C23 1.383(3) . ?
C22 H22 0.9300 . ?
C23 H23 0.9300 . ?
C24 C29 1.377(3) . ?
C24 C25 1.386(3) . ?
C25 C26 1.379(3) . ?
C25 H25 0.9300 . ?
C26 C27 1.370(3) . ?
C26 H26 0.9300 . ?
C27 C28 1.381(3) . ?
C27 C30 1.509(3) . ?
C28 C29 1.380(3) . ?
C28 H28 0.9300 . ?
C29 H29 0.9300 . ?
C30 H30A 0.9600 . ?
C30 H30B 0.9600 . ?
C30 H30C 0.9600 . ?

loop_
_geom_angle_atom_site_label_1
_geom_angle_atom_site_label_2
_geom_angle_atom_site_label_3
_geom_angle
_geom_angle_site_symmetry_1
_geom_angle_site_symmetry_3
_geom_angle_publ_flag
O2 S1 O3 120.11(11) . . ?
O2 S1 N1 107.05(10) . . ?
O3 S1 N1 106.04(10) . . ?
O2 S1 C24 108.35(11) . . ?
O3 S1 C24 108.44(10) . . ?
N1 S1 C24 106.01(9) . . ?
C5 N1 C1 112.80(16) . . ?
C5 N1 S1 117.45(12) . . ?
C1 N1 S1 114.35(14) . . ?
C10 N2 C9 108.93(19) . . ?
C10 N2 H2 129.3(18) . . ?
C9 N2 H2 121.4(18) . . ?
C2 O1 H1 109.5 . . ?
N1 C1 C2 109.05(16) . . ?
N1 C1 H1A 109.9 . . ?
C2 C1 H1A 109.9 . . ?
N1 C1 H1B 109.9 . . ?
C2 C1 H1B 109.9 . . ?
H1A C1 H1B 108.3 . . ?
O1 C2 C18 107.43(15) . . ?
O1 C2 C3 110.82(15) . . ?
C18 C2 C3 114.49(16) . . ?
O1 C2 C1 108.04(15) . . ?
C18 C2 C1 105.38(16) . . ?
C3 C2 C1 110.35(15) . . ?
C4 C3 C6 122.13(19) . . ?
C4 C3 C2 119.74(17) . . ?
C6 C3 C2 117.95(15) . . ?
C3 C4 C17 124.8(2) . . ?
C3 C4 C5 123.7(2) . . ?
C17 C4 C5 111.45(18) . . ?
N1 C5 C4 113.31(16) . . ?
N1 C5 H5A 108.9 . . ?
C4 C5 H5A 108.9 . . ?
N1 C5 H5B 108.9 . . ?
C4 C5 H5B 108.9 . . ?
H5A C5 H5B 107.7 . . ?
C16 C6 C3 122.23(19) . . ?
C16 C6 C7 122.7(2) . . ?
C3 C6 C7 115.10(17) . . ?
C8 C7 C6 118.70(18) . . ?
C8 C7 H7A 107.6 . . ?
C6 C7 H7A 107.6 . . ?
C8 C7 H7B 107.6 . . ?
C6 C7 H7B 107.6 . . ?
H7A C7 H7B 107.1 . . ?
C9 C8 C11 105.58(18) . . ?
C9 C8 C7 127.0(2) . . ?
C11 C8 C7 126.88(19) . . ?
C8 C9 N2 111.2(2) . . ?
C8 C9 H9 124.4 . . ?
N2 C9 H9 124.4 . . ?
N2 C10 C15 131.4(2) . . ?
N2 C10 C11 106.8(2) . . ?
C15 C10 C11 121.7(2) . . ?
C12 C11 C10 118.6(2) . . ?
C12 C11 C8 134.0(2) . . ?
C10 C11 C8 107.40(19) . . ?
C13 C12 C11 119.5(2) . . ?
C13 C12 H12 120.3 . . ?
C11 C12 H12 120.3 . . ?
C12 C13 C14 121.6(3) . . ?
C12 C13 H13 119.2 . . ?
C14 C13 H13 119.2 . . ?
C13 C14 C15 121.3(3) . . ?
C13 C14 H14 119.4 . . ?
C15 C14 H14 119.4 . . ?
C14 C15 C10 117.2(2) . . ?
C14 C15 H15 121.4 . . ?
C10 C15 H15 121.4 . . ?
C6 C16 H16A 120.0 . . ?
C6 C16 H16B 120.0 . . ?
H16A C16 H16B 120.0 . . ?
C4 C17 H17A 109.5 . . ?
C4 C17 H17B 109.5 . . ?
H17A C17 H17B 109.5 . . ?
C4 C17 H17C 109.5 . . ?
H17A C17 H17C 109.5 . . ?
H17B C17 H17C 109.5 . . ?
C19 C18 C23 118.60(19) . . ?
C19 C18 C2 121.79(18) . . ?
C23 C18 C2 119.45(18) . . ?
C20 C19 C18 120.4(2) . . ?
C20 C19 H19 119.8 . . ?
C18 C19 H19 119.8 . . ?
C21 C20 C19 120.3(2) . . ?
C21 C20 H20 119.9 . . ?
C19 C20 H20 119.9 . . ?
C20 C21 C22 120.3(2) . . ?
C20 C21 H21 119.9 . . ?
C22 C21 H21 119.9 . . ?
C21 C22 C23 119.9(2) . . ?
C21 C22 H22 120.1 . . ?
C23 C22 H22 120.1 . . ?
C22 C23 C18 120.6(2) . . ?
C22 C23 H23 119.7 . . ?
C18 C23 H23 119.7 . . ?
C29 C24 C25 119.6(2) . . ?
C29 C24 S1 120.49(17) . . ?
C25 C24 S1 119.78(17) . . ?
C26 C25 C24 119.5(2) . . ?
C26 C25 H25 120.2 . . ?
C24 C25 H25 120.2 . . ?
C27 C26 C25 121.6(2) . . ?
C27 C26 H26 119.2 . . ?
C25 C26 H26 119.2 . . ?
C26 C27 C28 118.2(2) . . ?
C26 C27 C30 120.3(2) . . ?
C28 C27 C30 121.5(2) . . ?
C29 C28 C27 121.3(2) . . ?
C29 C28 H28 119.4 . . ?
C27 C28 H28 119.4 . . ?
C24 C29 C28 119.8(2) . . ?
C24 C29 H29 120.1 . . ?
C28 C29 H29 120.1 . . ?
C27 C30 H30A 109.5 . . ?
C27 C30 H30B 109.5 . . ?
H30A C30 H30B 109.5 . . ?
C27 C30 H30C 109.5 . . ?
H30A C30 H30C 109.5 . . ?
H30B C30 H30C 109.5 . . ?

loop_
_geom_torsion_atom_site_label_1
_geom_torsion_atom_site_label_2
_geom_torsion_atom_site_label_3
_geom_torsion_atom_site_label_4
_geom_torsion
_geom_torsion_site_symmetry_1
_geom_torsion_site_symmetry_2
_geom_torsion_site_symmetry_3
_geom_torsion_site_symmetry_4
_geom_torsion_publ_flag
O2 S1 N1 C5 164.66(15) . . . . ?
O3 S1 N1 C5 35.30(17) . . . . ?
C24 S1 N1 C5 -79.84(17) . . . . ?
O2 S1 N1 C1 -59.76(17) . . . . ?
O3 S1 N1 C1 170.89(14) . . . . ?
C24 S1 N1 C1 55.74(17) . . . . ?
C5 N1 C1 C2 -63.9(2) . . . . ?
S1 N1 C1 C2 158.47(13) . . . . ?
N1 C1 C2 O1 -67.5(2) . . . . ?
N1 C1 C2 C18 177.85(16) . . . . ?
N1 C1 C2 C3 53.7(2) . . . . ?
O1 C2 C3 C4 95.4(2) . . . . ?
C18 C2 C3 C4 -142.92(18) . . . . ?
C1 C2 C3 C4 -24.3(2) . . . . ?
O1 C2 C3 C6 -79.9(2) . . . . ?
C18 C2 C3 C6 41.8(2) . . . . ?
C1 C2 C3 C6 160.44(17) . . . . ?
C6 C3 C4 C17 -1.1(3) . . . . ?
C2 C3 C4 C17 -176.22(19) . . . . ?
C6 C3 C4 C5 177.09(18) . . . . ?
C2 C3 C4 C5 2.0(3) . . . . ?
C1 N1 C5 C4 40.5(2) . . . . ?
S1 N1 C5 C4 176.77(14) . . . . ?
C3 C4 C5 N1 -9.2(3) . . . . ?
C17 C4 C5 N1 169.21(18) . . . . ?
C4 C3 C6 C16 68.9(3) . . . . ?
C2 C3 C6 C16 -115.9(2) . . . . ?
C4 C3 C6 C7 -109.8(2) . . . . ?
C2 C3 C6 C7 65.4(2) . . . . ?
C16 C6 C7 C8 19.4(3) . . . . ?
C3 C6 C7 C8 -161.88(19) . . . . ?
C6 C7 C8 C9 -121.9(3) . . . . ?
C6 C7 C8 C11 67.7(3) . . . . ?
C11 C8 C9 N2 0.6(3) . . . . ?
C7 C8 C9 N2 -171.5(2) . . . . ?
C10 N2 C9 C8 -0.1(3) . . . . ?
C9 N2 C10 C15 177.7(2) . . . . ?
C9 N2 C10 C11 -0.5(2) . . . . ?
N2 C10 C11 C12 -178.99(19) . . . . ?
C15 C10 C11 C12 2.6(3) . . . . ?
N2 C10 C11 C8 0.9(2) . . . . ?
C15 C10 C11 C8 -177.6(2) . . . . ?
C9 C8 C11 C12 178.9(2) . . . . ?
C7 C8 C11 C12 -9.0(4) . . . . ?
C9 C8 C11 C10 -0.9(2) . . . . ?
C7 C8 C11 C10 171.19(19) . . . . ?
C10 C11 C12 C13 -0.7(3) . . . . ?
C8 C11 C12 C13 179.5(2) . . . . ?
C11 C12 C13 C14 -1.2(4) . . . . ?
C12 C13 C14 C15 1.3(4) . . . . ?
C13 C14 C15 C10 0.5(4) . . . . ?
N2 C10 C15 C14 179.6(2) . . . . ?
C11 C10 C15 C14 -2.4(4) . . . . ?
O1 C2 C18 C19 -15.6(2) . . . . ?
C3 C2 C18 C19 -139.18(18) . . . . ?
C1 C2 C18 C19 99.4(2) . . . . ?
O1 C2 C18 C23 169.09(17) . . . . ?
C3 C2 C18 C23 45.6(2) . . . . ?
C1 C2 C18 C23 -75.9(2) . . . . ?
C23 C18 C19 C20 -2.8(3) . . . . ?
C2 C18 C19 C20 -178.13(18) . . . . ?
C18 C19 C20 C21 1.3(3) . . . . ?
C19 C20 C21 C22 1.0(4) . . . . ?
C20 C21 C22 C23 -1.7(4) . . . . ?
C21 C22 C23 C18 0.2(3) . . . . ?
C19 C18 C23 C22 2.1(3) . . . . ?
C2 C18 C23 C22 177.51(19) . . . . ?
O2 S1 C24 C29 -158.44(16) . . . . ?
O3 S1 C24 C29 -26.6(2) . . . . ?
N1 S1 C24 C29 86.95(18) . . . . ?
O2 S1 C24 C25 26.00(19) . . . . ?
O3 S1 C24 C25 157.89(17) . . . . ?
N1 S1 C24 C25 -88.61(18) . . . . ?
C29 C24 C25 C26 -1.5(3) . . . . ?
S1 C24 C25 C26 174.08(16) . . . . ?
C24 C25 C26 C27 0.4(3) . . . . ?
C25 C26 C27 C28 1.6(3) . . . . ?
C25 C26 C27 C30 -179.0(2) . . . . ?
C26 C27 C28 C29 -2.7(3) . . . . ?
C30 C27 C28 C29 177.92(19) . . . . ?
C25 C24 C29 C28 0.5(3) . . . . ?
S1 C24 C29 C28 -175.06(15) . . . . ?
C27 C28 C29 C24 1.6(3) . . . . ?

loop_
_geom_hbond_atom_site_label_D
_geom_hbond_atom_site_label_H
_geom_hbond_atom_site_label_A
_geom_hbond_distance_DH
_geom_hbond_distance_HA
_geom_hbond_distance_DA
_geom_hbond_angle_DHA
_geom_hbond_site_symmetry_A
N2 H2 O1 0.90(3) 2.08(3) 2.970(2) 168(3) 2_445
O1 H1 O3 0.82 2.05 2.828(2) 159.4 3_565

_refine_diff_density_max         0.236
_refine_diff_density_min         -0.157
_refine_diff_density_rms         0.044

_shelxl_version_number           2013-4

_shelx_res_file                  
; 
TITL cd17001 in P2(1)/n 
CELL 0.71073  13.2526   8.5485  23.1634  90.000  97.460  90.000 
ZERR   4.00   0.0017   0.0011   0.0029   0.000   0.003   0.000 
LATT 1 
SYMM 0.5-X, 0.5+Y, 0.5-Z 
SFAC C  H  N  O  S 
UNIT 120 120 8 12 4 
OMIT  0   0   2 
OMIT     3   3   0 
OMIT     0   1   4 
OMIT    -2   1   1 
OMIT  -3.00  51.00 
L.S. 10 
ACTA 
BOND $H 
FMAP 2 
PLAN 20 
HTAB N2 O1_$2 
EQIV $2 -x-1/2, y-1/2, -z+1/2 
HTAB O1 O3_$1 
EQIV $1 -x, -y+1, -z 
conf 
htab 
mpla n2 c8 > c15 
mpla c18 > c23 
mpla c24 > c29 
wpdb -1 
size 0.20 0.16 0.12 
WGHT    0.079400    0.175400 
FVAR       0.16023 
MOLE 1 
S1    5    0.180500    0.570199    0.015889    11.00000    0.04404    0.09396 = 
         0.04163    0.01156    0.00915    0.01576 
N1    3    0.116677    0.484895    0.063598    11.00000    0.03826    0.07430 = 
         0.03884   -0.00380    0.00887    0.00867 
N2    3   -0.304549    0.249596    0.310936    11.00000    0.04625    0.08490 = 
         0.07168    0.01783    0.01630   -0.01335 
O1    4   -0.023066    0.601187    0.139624    11.00000    0.04087    0.06290 = 
         0.04384   -0.00128    0.00787    0.01400 
AFIX 147 
H1    2   -0.046933    0.576319    0.106456    11.00000   -1.50000 
AFIX   0 
O2    4    0.163834    0.733753    0.019984    11.00000    0.07823    0.08637 = 
         0.08109    0.03299    0.02424    0.03225 
O3    4    0.152070    0.490211   -0.038295    11.00000    0.04994    0.14787 = 
         0.03563    0.00238    0.00037    0.00981 
C1    1    0.147261    0.533755    0.124067    11.00000    0.03690    0.06855 = 
         0.04225   -0.00322    0.00904    0.00311 
AFIX  23 
H1A   2    0.162571    0.644757    0.125418    11.00000   -1.20000 
H1B   2    0.207939    0.477411    0.140250    11.00000   -1.20000 
AFIX   0 
C2    1    0.060372    0.499272    0.159721    11.00000    0.03177    0.05664 = 
         0.03807   -0.00279    0.00666    0.00809 
C3    1    0.028237    0.327794    0.152874    11.00000    0.03300    0.05592 = 
         0.04105   -0.00308    0.00053    0.00657 
C4    1    0.045989    0.248292    0.105512    11.00000    0.04116    0.06223 = 
         0.04468   -0.00619    0.00050    0.01006 
C5    1    0.099910    0.316506    0.057861    11.00000    0.04511    0.08005 = 
         0.04173   -0.01013    0.00470    0.01469 
AFIX  23 
H5A   2    0.165118    0.264746    0.058196    11.00000   -1.20000 
H5B   2    0.059959    0.295328    0.020559    11.00000   -1.20000 
AFIX   0 
C6    1   -0.030019    0.258242    0.198065    11.00000    0.04276    0.05341 = 
         0.04512   -0.00394    0.00351   -0.00171 
C7    1   -0.134196    0.327247    0.200247    11.00000    0.04338    0.08427 = 
         0.05830    0.01313    0.00846    0.00006 
AFIX  23 
H7A   2   -0.129298    0.439203    0.194383    11.00000   -1.20000 
H7B   2   -0.179124    0.286083    0.167359    11.00000   -1.20000 
AFIX   0 
C8    1   -0.184794    0.301952    0.253894    11.00000    0.03908    0.05797 = 
         0.06009    0.00930    0.01001   -0.00132 
C9    1   -0.275596    0.233413    0.256862    11.00000    0.04757    0.06753 = 
         0.06488    0.00637    0.00426   -0.01052 
AFIX  43 
H9    2   -0.313574    0.181782    0.226028    11.00000   -1.20000 
AFIX   0 
C10   1   -0.231418    0.330817    0.345270    11.00000    0.05422    0.05350 = 
         0.06482    0.01339    0.01254    0.00220 
C11   1   -0.153678    0.364823    0.310721    11.00000    0.04492    0.04574 = 
         0.05989    0.01136    0.01024   -0.00239 
C12   1   -0.068142    0.445845    0.335893    11.00000    0.06414    0.05812 = 
         0.06993    0.00762    0.00730   -0.01172 
AFIX  43 
H12   2   -0.015652    0.468612    0.314205    11.00000   -1.20000 
AFIX   0 
C13   1   -0.061861    0.491457    0.392387    11.00000    0.09138    0.07109 = 
         0.07743   -0.00600    0.00213   -0.01661 
AFIX  43 
H13   2   -0.003958    0.543902    0.409274    11.00000   -1.20000 
AFIX   0 
C14   1   -0.139413    0.461849    0.425408    11.00000    0.12054    0.07783 = 
         0.06420   -0.00787    0.00703    0.00325 
AFIX  43 
H14   2   -0.133224    0.496638    0.463747    11.00000   -1.20000 
AFIX   0 
C15   1   -0.226079    0.381465    0.402546    11.00000    0.09155    0.08134 = 
         0.06199    0.01526    0.02589    0.01270 
AFIX  43 
H15   2   -0.278573    0.362154    0.424616    11.00000   -1.20000 
AFIX   0 
C16   1    0.006565    0.143833    0.232275    11.00000    0.07150    0.06708 = 
         0.06288    0.01048    0.01824    0.01187 
AFIX  93 
H16A  2    0.070636    0.103067    0.229000    11.00000   -1.20000 
H16B  2   -0.031560    0.103465    0.259812    11.00000   -1.20000 
AFIX   0 
C17   1    0.012763    0.082869    0.092009    11.00000    0.07954    0.06984 = 
         0.06220   -0.01805    0.00576    0.00307 
AFIX 137 
H17A  2   -0.024057    0.044487    0.122148    11.00000   -1.50000 
H17B  2    0.071486    0.018425    0.089873    11.00000   -1.50000 
H17C  2   -0.030379    0.079960    0.055375    11.00000   -1.50000 
AFIX   0 
C18   1    0.100144    0.547400    0.221812    11.00000    0.03458    0.05721 = 
         0.04098   -0.00386    0.01044   -0.00444 
C19   1    0.074883    0.689504    0.244617    11.00000    0.04894    0.05861 = 
         0.05639   -0.00886    0.01540   -0.00860 
AFIX  43 
H19   2    0.030928    0.757087    0.222166    11.00000   -1.20000 
AFIX   0 
C20   1    0.114568    0.731621    0.300552    11.00000    0.06514    0.07824 = 
         0.06252   -0.02580    0.01922   -0.02502 
AFIX  43 
H20   2    0.096137    0.826432    0.315867    11.00000   -1.20000 
AFIX   0 
C21   1    0.180853    0.634444    0.333495    11.00000    0.06620    0.10791 = 
         0.04969   -0.02061    0.00575   -0.03425 
AFIX  43 
H21   2    0.206488    0.662688    0.371341    11.00000   -1.20000 
AFIX   0 
C22   1    0.209620    0.495848    0.311016    11.00000    0.05128    0.09903 = 
         0.05511    0.00313   -0.00685   -0.01110 
AFIX  43 
H22   2    0.256128    0.431345    0.333157    11.00000   -1.20000 
AFIX   0 
C23   1    0.169395    0.451874    0.255300    11.00000    0.04402    0.07350 = 
         0.04951   -0.00493    0.00251    0.00074 
AFIX  43 
H23   2    0.188916    0.357480    0.240143    11.00000   -1.20000 
AFIX   0 
C24   1    0.309456    0.532304    0.039263    11.00000    0.04147    0.07069 = 
         0.03709    0.00351    0.01036    0.00209 
C25   1    0.364769    0.633516    0.077983    11.00000    0.05975    0.06498 = 
         0.05504   -0.00319    0.01585   -0.00002 
AFIX  43 
H25   2    0.335643    0.726199    0.088820    11.00000   -1.20000 
AFIX   0 
C26   1    0.463320    0.595862    0.100344    11.00000    0.05749    0.07762 = 
         0.04773   -0.00155    0.00176   -0.01642 
AFIX  43 
H26   2    0.499954    0.663861    0.126524    11.00000   -1.20000 
AFIX   0 
C27   1    0.508576    0.460733    0.084933    11.00000    0.04172    0.07348 = 
         0.04598    0.01842    0.00531   -0.00835 
C28   1    0.453652    0.363423    0.044854    11.00000    0.04641    0.06345 = 
         0.05300    0.00770    0.01123    0.00347 
AFIX  43 
H28   2    0.484151    0.273404    0.032664    11.00000   -1.20000 
AFIX   0 
C29   1    0.354383    0.397242    0.022558    11.00000    0.04322    0.06438 = 
         0.04143   -0.00246    0.00653   -0.00347 
AFIX  43 
H29   2    0.317957    0.329088   -0.003650    11.00000   -1.20000 
AFIX   0 
C30   1    0.615940    0.421597    0.110971    11.00000    0.04661    0.11048 = 
         0.07865    0.02874   -0.00800   -0.00883 
AFIX 137 
H30A  2    0.657538    0.513650    0.111481    11.00000   -1.50000 
H30B  2    0.642796    0.342111    0.087965    11.00000   -1.50000 
H30C  2    0.615784    0.384134    0.150030    11.00000   -1.50000 
AFIX   0 
H2    2   -0.360848    0.202431    0.320521    11.00000    0.09026 
HKLF 4 
  
REM  cd17001 in P2(1)/n 
REM R1 =  0.0488 for    3509 Fo > 4sig(Fo)  and  0.0692 for all    4836 data 
REM    332 parameters refined using      0 restraints 
  
END 
  
WGHT      0.0785      0.1887 
  
REM Instructions for potential hydrogen bonds 
HTAB O1 O3_$1 
HTAB N2 O1_$2 
  
REM Highest difference peak  0.236,  deepest hole -0.157,  1-sigma level  0.044 
Q1    1   0.2521  0.5558  0.0288  11.00000  0.05    0.24 
Q2    1  -0.2215  0.4592  0.4370  11.00000  0.05    0.21 
Q3    1   0.1783  0.4940 -0.0200  11.00000  0.05    0.19 
Q4    1   0.0143  0.0076  0.1302  11.00000  0.05    0.19 
Q5    1  -0.0516  0.0653  0.0975  11.00000  0.05    0.19 
Q6    1   0.1470  0.8038  0.0146  11.00000  0.05    0.18 
Q7    1   0.0638  0.2744  0.1354  11.00000  0.05    0.18 
Q8    1  -0.1788  0.5046  0.4707  11.00000  0.05    0.17 
Q9    1  -0.0630  0.3307  0.2078  11.00000  0.05    0.17 
Q10   1   0.0464  0.0362  0.0546  11.00000  0.05    0.17 
Q11   1  -0.1473  0.2918  0.2841  11.00000  0.05    0.17 
Q12   1   0.0125  0.2512  0.2261  11.00000  0.05    0.17 
Q13   1  -0.0783  0.2967  0.1978  11.00000  0.05    0.17 
Q14   1   0.0442  0.1681  0.1057  11.00000  0.05    0.17 
Q15   1   0.1231  0.5316  0.0892  11.00000  0.05    0.17 
Q16   1   0.3331  0.5878  0.0455  11.00000  0.05    0.17 
Q17   1   0.1071  0.4839  0.2394  11.00000  0.05    0.16 
Q18   1   0.0614  0.5821  0.2384  11.00000  0.05    0.16 
Q19   1   0.0238  0.5529  0.1496  11.00000  0.05    0.16 
Q20   1   0.0376  0.4139  0.1541  11.00000  0.05    0.16 
;
_shelx_res_checksum              81678
####################################################################### 
# 
# This file contains crystal structure data downloaded from the 
# Cambridge Structural Database (CSD) hosted by the Cambridge 
# Crystallographic Data Centre (CCDC).
# 
# Full information about CCDC data access policies and citation 
# guidelines are available at http://www.ccdc.cam.ac.uk/access/V1 
# 
# Audit and citation data items may have been added by the CCDC. 
# Please retain this information to preserve the provenance of 
# this file and to allow appropriate attribution of the data. 
# 
#######################################################################

data_mo_d8v18155_0m
_database_code_depnum_ccdc_archive 'CCDC 1822276'
_audit_update_record             
;
2018-02-06 deposited with the CCDC.
2018-05-11 downloaded from the CCDC.
;

_audit_creation_method           SHELXL-2013
_chemical_name_systematic        
; 
 ? 
;
_chemical_name_common            ?
_chemical_melting_point          ?
_chemical_formula_moiety         ?
_chemical_formula_sum            'C33 H32 N2 O3 S'
_chemical_formula_weight         536.66

loop_
_atom_type_symbol
_atom_type_description
_atom_type_scat_dispersion_real
_atom_type_scat_dispersion_imag
_atom_type_scat_source
C C 0.0033 0.0016 'International Tables Vol C Tables 4.2.6.8 and 6.1.1.4'
H H 0.0000 0.0000 'International Tables Vol C Tables 4.2.6.8 and 6.1.1.4'
N N 0.0061 0.0033 'International Tables Vol C Tables 4.2.6.8 and 6.1.1.4'
O O 0.0106 0.0060 'International Tables Vol C Tables 4.2.6.8 and 6.1.1.4'
S S 0.1246 0.1234 'International Tables Vol C Tables 4.2.6.8 and 6.1.1.4'

_space_group_crystal_system      orthorhombic
_space_group_IT_number           19
_space_group_name_H-M_alt        'P 21 21 21'
_space_group_name_Hall           'P 2ac 2ab'

_shelx_space_group_comment       
; 
The symmetry employed for this shelxl refinement is uniquely defined 
by the following loop, which should always be used as a source of 
symmetry information in preference to the above space-group names. 
They are only intended as comments. 
;

loop_
_space_group_symop_operation_xyz
'x, y, z'
'-x+1/2, -y, z+1/2'
'-x, y+1/2, -z+1/2'
'x+1/2, -y+1/2, -z'

_cell_length_a                   9.5994(4)
_cell_length_b                   14.7775(6)
_cell_length_c                   19.9833(10)
_cell_angle_alpha                90
_cell_angle_beta                 90
_cell_angle_gamma                90
_cell_volume                     2834.7(2)
_cell_formula_units_Z            4
_cell_measurement_temperature    296(2)
_cell_measurement_reflns_used    4548
_cell_measurement_theta_min      4.921
_cell_measurement_theta_max      50.228

_exptl_crystal_description       prismatic
_exptl_crystal_colour            colorless
_exptl_crystal_density_meas      ?
_exptl_crystal_density_method    ?
_exptl_crystal_density_diffrn    1.257
_exptl_crystal_F_000             1136
_exptl_transmission_factor_min   ?
_exptl_transmission_factor_max   ?
_exptl_crystal_size_max          0.190
_exptl_crystal_size_mid          0.150
_exptl_crystal_size_min          0.120
_exptl_absorpt_coefficient_mu    0.151
_shelx_estimated_absorpt_T_min   0.972
_shelx_estimated_absorpt_T_max   0.982
_exptl_absorpt_correction_type   multi-scan
_exptl_absorpt_correction_T_min  0.5171
_exptl_absorpt_correction_T_max  0.7456
_exptl_absorpt_process_details   sadabs

_exptl_special_details           
; 
 ? 
;

_diffrn_ambient_temperature      296(2)
_diffrn_radiation_wavelength     0.71073
_diffrn_radiation_type           MoK\a
_diffrn_source                   ?
_diffrn_measurement_device_type  'Bruker APEX-II CCD'
_diffrn_measurement_method       '\f and \w scans'
_diffrn_detector_area_resol_mean ?
_diffrn_reflns_number            16006
_diffrn_reflns_av_unetI/netI     0.0856
_diffrn_reflns_av_R_equivalents  0.0789
_diffrn_reflns_limit_h_min       -11
_diffrn_reflns_limit_h_max       10
_diffrn_reflns_limit_k_min       -17
_diffrn_reflns_limit_k_max       18
_diffrn_reflns_limit_l_min       -24
_diffrn_reflns_limit_l_max       20
_diffrn_reflns_theta_min         2.728
_diffrn_reflns_theta_max         25.995
_diffrn_reflns_theta_full        25.242
_diffrn_measured_fraction_theta_max 0.997
_diffrn_measured_fraction_theta_full 0.997
_diffrn_reflns_Laue_measured_fraction_max 0.997
_diffrn_reflns_Laue_measured_fraction_full 0.997
_diffrn_reflns_point_group_measured_fraction_max 0.997
_diffrn_reflns_point_group_measured_fraction_full 0.997
_reflns_number_total             5563
_reflns_number_gt                4099
_reflns_threshold_expression     'I > 2\s(I)'
_reflns_Friedel_coverage         0.772
_reflns_Friedel_fraction_max     0.998
_reflns_Friedel_fraction_full    0.998

_reflns_special_details          
; 
 Reflections were merged by SHELXL according to the crystal 
 class for the calculation of statistics and refinement. 
  
 _reflns_Friedel_fraction is defined as the number of unique 
 Friedel pairs measured divided by the number that would be 
 possible theoretically, ignoring centric projections and 
 systematic absences. 
;

_computing_data_collection       'Bruker APEX2'
_computing_cell_refinement       'Bruker SAINT'
_computing_data_reduction        'Bruker SAINT'
_computing_structure_solution    'SHELXS-97 (Sheldrick 2008)'
_computing_structure_refinement  'SHELXL-2013 (Sheldrick, 2013)'
_computing_molecular_graphics    'Bruker SHELXTL'
_computing_publication_material  'Bruker SHELXTL'

_refine_special_details          
; 
 ? 
;
_refine_ls_structure_factor_coef Fsqd
_refine_ls_matrix_type           full
_refine_ls_weighting_scheme      calc
_refine_ls_weighting_details     
'w=1/[\s^2^(Fo^2^)+(0.0374P)^2^+0.0579P] where P=(Fo^2^+2Fc^2^)/3'
_atom_sites_solution_primary     ?
_atom_sites_solution_secondary   ?
_atom_sites_solution_hydrogens   geom
_refine_ls_hydrogen_treatment    constr
_refine_ls_extinction_method     SHELXL
_refine_ls_extinction_coef       0.022(2)
_refine_ls_extinction_expression Fc^*^=kFc[1+0.001xFc^2^\l^3^/sin(2\q)]^-1/4^
_refine_ls_abs_structure_details 
; 
 Flack x determined using 1397 quotients [(I+)-(I-)]/[(I+)+(I-)] 
 (Parsons and Flack (2004), Acta Cryst. A60, s61). 
;
_refine_ls_abs_structure_Flack   0.07(7)
_chemical_absolute_configuration ad
_refine_ls_number_reflns         5563
_refine_ls_number_parameters     355
_refine_ls_number_restraints     0
_refine_ls_R_factor_all          0.0781
_refine_ls_R_factor_gt           0.0498
_refine_ls_wR_factor_ref         0.1246
_refine_ls_wR_factor_gt          0.1071
_refine_ls_goodness_of_fit_ref   1.045
_refine_ls_restrained_S_all      1.045
_refine_ls_shift/su_max          0.000
_refine_ls_shift/su_mean         0.000

loop_
_atom_site_label
_atom_site_type_symbol
_atom_site_fract_x
_atom_site_fract_y
_atom_site_fract_z
_atom_site_U_iso_or_equiv
_atom_site_adp_type
_atom_site_occupancy
_atom_site_site_symmetry_order
_atom_site_calc_flag
_atom_site_refinement_flags_posn
_atom_site_refinement_flags_adp
_atom_site_refinement_flags_occupancy
_atom_site_disorder_assembly
_atom_site_disorder_group
S1 S 0.48999(10) 0.44057(7) 0.12661(5) 0.0441(3) Uani 1 1 d . . . . .
N1 N 0.9253(3) 0.4945(2) 0.38029(16) 0.0463(8) Uani 1 1 d . . . . .
N2 N 0.5365(3) 0.4623(2) 0.20429(14) 0.0407(8) Uani 1 1 d . . . . .
O1 O 0.6823(3) 0.34434(17) 0.31426(14) 0.0468(7) Uani 1 1 d . . . . .
O2 O 0.5672(3) 0.5021(2) 0.08586(14) 0.0573(8) Uani 1 1 d . . . . .
O3 O 0.5042(3) 0.34565(17) 0.11793(12) 0.0556(7) Uani 1 1 d . . . . .
C1 C 1.0011(4) 0.5718(3) 0.39331(19) 0.0488(9) Uani 1 1 d . . . . .
C2 C 0.9891(6) 0.6337(3) 0.4457(2) 0.0637(12) Uani 1 1 d . . . . .
H2 H 0.9190 0.6283 0.4775 0.076 Uiso 1 1 calc R U . . .
C3 C 1.0838(6) 0.7025(3) 0.4486(3) 0.0766(16) Uani 1 1 d . . . . .
H3 H 1.0774 0.7447 0.4830 0.092 Uiso 1 1 calc R U . . .
C4 C 1.1902(6) 0.7112(4) 0.4012(3) 0.0785(16) Uani 1 1 d . . . . .
H4 H 1.2538 0.7583 0.4049 0.094 Uiso 1 1 calc R U . . .
C5 C 1.2015(5) 0.6511(3) 0.3496(3) 0.0673(14) Uani 1 1 d . . . . .
H5 H 1.2718 0.6576 0.3180 0.081 Uiso 1 1 calc R U . . .
C6 C 1.1064(4) 0.5794(3) 0.3447(2) 0.0515(11) Uani 1 1 d . . . . .
C7 C 1.0903(4) 0.5037(3) 0.3017(2) 0.0550(11) Uani 1 1 d . . . . .
H7 H 1.1448 0.4912 0.2644 0.066 Uiso 1 1 calc R U . . .
C8 C 0.9818(4) 0.4524(3) 0.32407(19) 0.0457(9) Uani 1 1 d . . . . .
C9 C 0.9302(4) 0.3670(3) 0.2954(2) 0.0487(10) Uani 1 1 d . . . . .
C10 C 0.7873(4) 0.3650(3) 0.2648(2) 0.0521(11) Uani 1 1 d . . . . .
H10A H 0.7672 0.4233 0.2447 0.062 Uiso 1 1 calc R U . . .
H10B H 0.7847 0.3197 0.2297 0.062 Uiso 1 1 calc R U . . .
C11 C 1.0142(5) 0.2971(3) 0.2897(2) 0.0716(13) Uani 1 1 d . . . . .
H11A H 1.1063 0.3017 0.3039 0.086 Uiso 1 1 calc R U . . .
H11B H 0.9817 0.2432 0.2716 0.086 Uiso 1 1 calc R U . . .
C12 C 0.5643(4) 0.4042(3) 0.32034(19) 0.0403(9) Uani 1 1 d . . . . .
C13 C 0.6150(4) 0.4993(3) 0.33759(19) 0.0392(9) Uani 1 1 d . . . . .
C14 C 0.6747(4) 0.5107(3) 0.40606(19) 0.0451(10) Uani 1 1 d . . . . .
C15 C 0.8099(4) 0.4623(3) 0.4212(2) 0.0457(10) Uani 1 1 d . . . . .
H15A H 0.8329 0.4708 0.4680 0.055 Uiso 1 1 calc R U . . .
H15B H 0.7974 0.3980 0.4136 0.055 Uiso 1 1 calc R U . . .
C16 C 0.6132(5) 0.5618(3) 0.4519(2) 0.0675(13) Uani 1 1 d . . . . .
H16A H 0.5306 0.5917 0.4418 0.081 Uiso 1 1 calc R U . . .
H16B H 0.6527 0.5677 0.4942 0.081 Uiso 1 1 calc R U . . .
C17 C 0.6070(4) 0.5674(3) 0.2938(2) 0.0453(9) Uani 1 1 d . . . . .
C18 C 0.5443(4) 0.5566(3) 0.22490(19) 0.0473(10) Uani 1 1 d . . . . .
H18A H 0.4514 0.5824 0.2247 0.057 Uiso 1 1 calc R U . . .
H18B H 0.6002 0.5900 0.1928 0.057 Uiso 1 1 calc R U . . .
C19 C 0.4761(4) 0.4043(3) 0.25613(17) 0.0437(9) Uani 1 1 d . . . . .
H19A H 0.4688 0.3430 0.2392 0.052 Uiso 1 1 calc R U . . .
H19B H 0.3829 0.4254 0.2665 0.052 Uiso 1 1 calc R U . . .
C20 C 0.6581(6) 0.6618(3) 0.3065(2) 0.0701(14) Uani 1 1 d . . . . .
H20A H 0.7105 0.6630 0.3475 0.105 Uiso 1 1 calc R U . . .
H20B H 0.5800 0.7020 0.3101 0.105 Uiso 1 1 calc R U . . .
H20C H 0.7167 0.6806 0.2702 0.105 Uiso 1 1 calc R U . . .
C21 C 0.4720(4) 0.3630(2) 0.37457(18) 0.0420(9) Uani 1 1 d . . . . .
C22 C 0.3602(4) 0.4122(3) 0.3994(2) 0.0548(11) Uani 1 1 d . . . . .
H22 H 0.3482 0.4721 0.3864 0.066 Uiso 1 1 calc R U . . .
C23 C 0.2665(5) 0.3730(4) 0.4432(2) 0.0697(14) Uani 1 1 d . . . . .
H23 H 0.1914 0.4064 0.4591 0.084 Uiso 1 1 calc R U . . .
C24 C 0.2844(6) 0.2849(4) 0.4630(2) 0.0755(15) Uani 1 1 d . . . . .
H24 H 0.2215 0.2582 0.4924 0.091 Uiso 1 1 calc R U . . .
C25 C 0.3951(7) 0.2367(3) 0.4393(3) 0.0826(17) Uani 1 1 d . . . . .
H25 H 0.4084 0.1772 0.4530 0.099 Uiso 1 1 calc R U . . .
C26 C 0.4871(5) 0.2757(3) 0.3952(2) 0.0603(12) Uani 1 1 d . . . . .
H26 H 0.5614 0.2417 0.3790 0.072 Uiso 1 1 calc R U . . .
C27 C 0.3131(4) 0.4698(3) 0.12033(18) 0.0419(9) Uani 1 1 d . . . . .
C28 C 0.2775(4) 0.5591(3) 0.1137(2) 0.0548(11) Uani 1 1 d . . . . .
H28 H 0.3466 0.6027 0.1083 0.066 Uiso 1 1 calc R U . . .
C29 C 0.1392(5) 0.5846(3) 0.1148(2) 0.0628(13) Uani 1 1 d . . . . .
H29 H 0.1162 0.6456 0.1113 0.075 Uiso 1 1 calc R U . . .
C30 C 0.0350(4) 0.5216(4) 0.1212(2) 0.0612(12) Uani 1 1 d . . . . .
C31 C 0.0721(4) 0.4318(4) 0.1256(2) 0.0657(13) Uani 1 1 d . . . . .
H31 H 0.0025 0.3882 0.1286 0.079 Uiso 1 1 calc R U . . .
C32 C 0.2098(4) 0.4047(3) 0.1257(2) 0.0554(11) Uani 1 1 d . . . . .
H32 H 0.2328 0.3437 0.1292 0.067 Uiso 1 1 calc R U . . .
C33 C -0.1135(5) 0.5513(5) 0.1258(3) 0.106(2) Uani 1 1 d . . . . .
H33A H -0.1736 0.5000 0.1200 0.159 Uiso 1 1 calc R U . . .
H33B H -0.1322 0.5952 0.0915 0.159 Uiso 1 1 calc R U . . .
H33C H -0.1299 0.5780 0.1689 0.159 Uiso 1 1 calc R U . . .

loop_
_atom_site_aniso_label
_atom_site_aniso_U_11
_atom_site_aniso_U_22
_atom_site_aniso_U_33
_atom_site_aniso_U_23
_atom_site_aniso_U_13
_atom_site_aniso_U_12
S1 0.0419(5) 0.0549(6) 0.0356(5) -0.0001(5) -0.0007(4) 0.0024(5)
N1 0.0496(18) 0.050(2) 0.0394(18) -0.0020(16) -0.0060(16) -0.0073(16)
N2 0.0468(18) 0.0424(18) 0.0330(16) 0.0015(13) -0.0037(13) 0.0005(15)
O1 0.0473(15) 0.0386(15) 0.0544(17) -0.0024(13) 0.0003(13) 0.0064(12)
O2 0.0501(16) 0.078(2) 0.0442(16) 0.0123(15) 0.0074(13) -0.0103(16)
O3 0.0661(18) 0.0552(16) 0.0456(15) -0.0105(13) -0.0021(16) 0.0134(16)
C1 0.055(2) 0.046(2) 0.045(2) 0.0063(18) -0.012(2) -0.008(2)
C2 0.084(3) 0.060(3) 0.048(2) -0.001(2) -0.004(3) -0.016(3)
C3 0.107(4) 0.055(3) 0.067(3) -0.003(3) -0.008(3) -0.026(3)
C4 0.088(4) 0.059(3) 0.088(4) 0.009(3) -0.007(3) -0.025(3)
C5 0.063(3) 0.062(3) 0.077(3) 0.018(3) -0.001(3) -0.009(3)
C6 0.046(2) 0.051(3) 0.057(3) 0.010(2) -0.010(2) -0.003(2)
C7 0.041(2) 0.065(3) 0.059(3) 0.000(2) 0.001(2) 0.005(2)
C8 0.041(2) 0.052(2) 0.045(2) -0.0035(18) -0.0062(18) 0.010(2)
C9 0.046(2) 0.051(3) 0.049(2) -0.005(2) -0.0003(19) 0.011(2)
C10 0.047(2) 0.058(3) 0.051(2) -0.013(2) 0.001(2) 0.007(2)
C11 0.060(3) 0.066(3) 0.089(3) -0.012(3) -0.004(3) 0.010(3)
C12 0.043(2) 0.038(2) 0.040(2) -0.0013(17) -0.0030(16) 0.0050(17)
C13 0.043(2) 0.034(2) 0.041(2) -0.0056(17) -0.0009(17) 0.0060(18)
C14 0.058(2) 0.037(2) 0.041(2) -0.0064(18) -0.0034(18) -0.0038(19)
C15 0.056(2) 0.044(2) 0.038(2) -0.0010(18) -0.0056(18) -0.0070(19)
C16 0.079(3) 0.070(3) 0.054(3) -0.020(3) -0.003(2) 0.006(3)
C17 0.053(2) 0.033(2) 0.049(2) -0.0048(19) -0.0019(19) 0.0046(19)
C18 0.052(2) 0.042(2) 0.047(2) 0.0044(19) -0.0016(18) 0.0034(19)
C19 0.046(2) 0.047(2) 0.039(2) -0.0014(17) -0.0022(17) -0.0037(19)
C20 0.101(4) 0.041(3) 0.069(3) 0.000(2) -0.006(3) -0.006(2)
C21 0.047(2) 0.042(2) 0.0371(19) 0.0017(17) -0.0048(19) -0.0015(18)
C22 0.058(3) 0.059(3) 0.047(2) 0.011(2) 0.005(2) 0.008(2)
C23 0.063(3) 0.092(4) 0.054(3) 0.000(3) 0.013(2) 0.001(3)
C24 0.090(4) 0.080(4) 0.057(3) 0.007(3) 0.016(3) -0.024(3)
C25 0.112(5) 0.052(3) 0.084(4) 0.015(3) 0.026(4) -0.009(3)
C26 0.077(3) 0.041(2) 0.063(3) 0.006(2) 0.015(3) -0.002(2)
C27 0.046(2) 0.047(2) 0.033(2) 0.0076(18) -0.0014(17) -0.0029(18)
C28 0.049(2) 0.054(3) 0.061(3) 0.015(2) -0.005(2) -0.007(2)
C29 0.057(3) 0.064(3) 0.068(3) 0.011(2) -0.003(2) 0.013(2)
C30 0.047(2) 0.085(3) 0.052(3) 0.001(2) -0.007(2) 0.000(2)
C31 0.048(2) 0.082(4) 0.068(3) 0.001(3) -0.005(2) -0.021(2)
C32 0.056(3) 0.054(3) 0.056(3) 0.002(2) -0.007(2) -0.010(2)
C33 0.049(3) 0.147(6) 0.122(5) -0.008(5) -0.003(3) 0.017(3)

_geom_special_details            
; 
 All esds (except the esd in the dihedral angle between two l.s. planes) 
 are estimated using the full covariance matrix.  The cell esds are taken 
 into account individually in the estimation of esds in distances, angles 
 and torsion angles; correlations between esds in cell parameters are only 
 used when they are defined by crystal symmetry.  An approximate (isotropic) 
 treatment of cell esds is used for estimating esds involving l.s. planes. 
;

loop_
_geom_bond_atom_site_label_1
_geom_bond_atom_site_label_2
_geom_bond_distance
_geom_bond_site_symmetry_2
_geom_bond_publ_flag
S1 O3 1.420(3) . ?
S1 O2 1.428(3) . ?
S1 N2 1.647(3) . ?
S1 C27 1.756(4) . ?
N1 C1 1.379(5) . ?
N1 C8 1.394(5) . ?
N1 C15 1.456(5) . ?
N2 C18 1.455(5) . ?
N2 C19 1.464(4) . ?
O1 C12 1.443(4) . ?
O1 C10 1.444(5) . ?
C1 C2 1.394(6) . ?
C1 C6 1.407(6) . ?
C2 C3 1.365(6) . ?
C2 H2 0.9300 . ?
C3 C4 1.398(7) . ?
C3 H3 0.9300 . ?
C4 C5 1.365(7) . ?
C4 H4 0.9300 . ?
C5 C6 1.401(6) . ?
C5 H5 0.9300 . ?
C6 C7 1.419(6) . ?
C7 C8 1.363(6) . ?
C7 H7 0.9300 . ?
C8 C9 1.472(5) . ?
C9 C11 1.316(5) . ?
C9 C10 1.502(5) . ?
C10 H10A 0.9700 . ?
C10 H10B 0.9700 . ?
C11 H11A 0.9300 . ?
C11 H11B 0.9300 . ?
C12 C21 1.527(5) . ?
C12 C13 1.526(5) . ?
C12 C19 1.537(5) . ?
C13 C17 1.336(5) . ?
C13 C14 1.493(5) . ?
C14 C16 1.326(6) . ?
C14 C15 1.512(5) . ?
C15 H15A 0.9700 . ?
C15 H15B 0.9700 . ?
C16 H16A 0.9300 . ?
C16 H16B 0.9300 . ?
C17 C20 1.501(6) . ?
C17 C18 1.511(5) . ?
C18 H18A 0.9700 . ?
C18 H18B 0.9700 . ?
C19 H19A 0.9700 . ?
C19 H19B 0.9700 . ?
C20 H20A 0.9600 . ?
C20 H20B 0.9600 . ?
C20 H20C 0.9600 . ?
C21 C26 1.361(5) . ?
C21 C22 1.388(6) . ?
C22 C23 1.382(6) . ?
C22 H22 0.9300 . ?
C23 C24 1.372(7) . ?
C23 H23 0.9300 . ?
C24 C25 1.365(7) . ?
C24 H24 0.9300 . ?
C25 C26 1.375(6) . ?
C25 H25 0.9300 . ?
C26 H26 0.9300 . ?
C27 C28 1.370(6) . ?
C27 C32 1.386(5) . ?
C28 C29 1.380(6) . ?
C28 H28 0.9300 . ?
C29 C30 1.373(6) . ?
C29 H29 0.9300 . ?
C30 C31 1.376(6) . ?
C30 C33 1.495(6) . ?
C31 C32 1.382(6) . ?
C31 H31 0.9300 . ?
C32 H32 0.9300 . ?
C33 H33A 0.9600 . ?
C33 H33B 0.9600 . ?
C33 H33C 0.9600 . ?

loop_
_geom_angle_atom_site_label_1
_geom_angle_atom_site_label_2
_geom_angle_atom_site_label_3
_geom_angle
_geom_angle_site_symmetry_1
_geom_angle_site_symmetry_3
_geom_angle_publ_flag
O3 S1 O2 120.59(19) . . ?
O3 S1 N2 106.37(15) . . ?
O2 S1 N2 105.81(16) . . ?
O3 S1 C27 109.10(19) . . ?
O2 S1 C27 107.74(18) . . ?
N2 S1 C27 106.36(17) . . ?
C1 N1 C8 108.5(3) . . ?
C1 N1 C15 124.4(3) . . ?
C8 N1 C15 127.1(3) . . ?
C18 N2 C19 112.4(3) . . ?
C18 N2 S1 117.9(2) . . ?
C19 N2 S1 116.4(2) . . ?
C12 O1 C10 118.5(3) . . ?
N1 C1 C2 129.9(4) . . ?
N1 C1 C6 108.4(4) . . ?
C2 C1 C6 121.6(4) . . ?
C3 C2 C1 117.8(5) . . ?
C3 C2 H2 121.1 . . ?
C1 C2 H2 121.1 . . ?
C2 C3 C4 121.7(5) . . ?
C2 C3 H3 119.2 . . ?
C4 C3 H3 119.2 . . ?
C5 C4 C3 120.7(5) . . ?
C5 C4 H4 119.7 . . ?
C3 C4 H4 119.7 . . ?
C4 C5 C6 119.5(5) . . ?
C4 C5 H5 120.2 . . ?
C6 C5 H5 120.2 . . ?
C5 C6 C1 118.7(4) . . ?
C5 C6 C7 135.2(4) . . ?
C1 C6 C7 106.0(4) . . ?
C8 C7 C6 108.9(4) . . ?
C8 C7 H7 125.5 . . ?
C6 C7 H7 125.5 . . ?
C7 C8 N1 108.2(4) . . ?
C7 C8 C9 127.4(4) . . ?
N1 C8 C9 124.4(4) . . ?
C11 C9 C8 120.0(4) . . ?
C11 C9 C10 120.6(4) . . ?
C8 C9 C10 118.9(3) . . ?
O1 C10 C9 111.3(3) . . ?
O1 C10 H10A 109.4 . . ?
C9 C10 H10A 109.4 . . ?
O1 C10 H10B 109.4 . . ?
C9 C10 H10B 109.4 . . ?
H10A C10 H10B 108.0 . . ?
C9 C11 H11A 120.0 . . ?
C9 C11 H11B 120.0 . . ?
H11A C11 H11B 120.0 . . ?
O1 C12 C21 105.7(3) . . ?
O1 C12 C13 109.5(3) . . ?
C21 C12 C13 113.1(3) . . ?
O1 C12 C19 111.3(3) . . ?
C21 C12 C19 105.9(3) . . ?
C13 C12 C19 111.3(3) . . ?
C17 C13 C14 122.5(3) . . ?
C17 C13 C12 121.8(3) . . ?
C14 C13 C12 115.7(3) . . ?
C16 C14 C13 121.8(4) . . ?
C16 C14 C15 120.9(4) . . ?
C13 C14 C15 117.3(3) . . ?
N1 C15 C14 112.7(3) . . ?
N1 C15 H15A 109.0 . . ?
C14 C15 H15A 109.0 . . ?
N1 C15 H15B 109.0 . . ?
C14 C15 H15B 109.0 . . ?
H15A C15 H15B 107.8 . . ?
C14 C16 H16A 120.0 . . ?
C14 C16 H16B 120.0 . . ?
H16A C16 H16B 120.0 . . ?
C13 C17 C20 124.8(4) . . ?
C13 C17 C18 122.7(3) . . ?
C20 C17 C18 112.5(4) . . ?
N2 C18 C17 112.3(3) . . ?
N2 C18 H18A 109.1 . . ?
C17 C18 H18A 109.1 . . ?
N2 C18 H18B 109.1 . . ?
C17 C18 H18B 109.1 . . ?
H18A C18 H18B 107.9 . . ?
N2 C19 C12 111.9(3) . . ?
N2 C19 H19A 109.2 . . ?
C12 C19 H19A 109.2 . . ?
N2 C19 H19B 109.2 . . ?
C12 C19 H19B 109.2 . . ?
H19A C19 H19B 107.9 . . ?
C17 C20 H20A 109.5 . . ?
C17 C20 H20B 109.5 . . ?
H20A C20 H20B 109.5 . . ?
C17 C20 H20C 109.5 . . ?
H20A C20 H20C 109.5 . . ?
H20B C20 H20C 109.5 . . ?
C26 C21 C22 118.1(4) . . ?
C26 C21 C12 122.1(4) . . ?
C22 C21 C12 119.5(3) . . ?
C23 C22 C21 120.7(4) . . ?
C23 C22 H22 119.7 . . ?
C21 C22 H22 119.7 . . ?
C24 C23 C22 119.9(5) . . ?
C24 C23 H23 120.0 . . ?
C22 C23 H23 120.0 . . ?
C25 C24 C23 119.5(5) . . ?
C25 C24 H24 120.2 . . ?
C23 C24 H24 120.2 . . ?
C24 C25 C26 120.3(5) . . ?
C24 C25 H25 119.9 . . ?
C26 C25 H25 119.9 . . ?
C21 C26 C25 121.5(5) . . ?
C21 C26 H26 119.2 . . ?
C25 C26 H26 119.2 . . ?
C28 C27 C32 119.9(4) . . ?
C28 C27 S1 119.0(3) . . ?
C32 C27 S1 121.0(3) . . ?
C27 C28 C29 120.1(4) . . ?
C27 C28 H28 120.0 . . ?
C29 C28 H28 120.0 . . ?
C30 C29 C28 121.1(4) . . ?
C30 C29 H29 119.4 . . ?
C28 C29 H29 119.4 . . ?
C31 C30 C29 118.1(4) . . ?
C31 C30 C33 121.8(5) . . ?
C29 C30 C33 120.0(5) . . ?
C30 C31 C32 121.8(4) . . ?
C30 C31 H31 119.1 . . ?
C32 C31 H31 119.1 . . ?
C31 C32 C27 118.9(4) . . ?
C31 C32 H32 120.6 . . ?
C27 C32 H32 120.6 . . ?
C30 C33 H33A 109.5 . . ?
C30 C33 H33B 109.5 . . ?
H33A C33 H33B 109.5 . . ?
C30 C33 H33C 109.5 . . ?
H33A C33 H33C 109.5 . . ?
H33B C33 H33C 109.5 . . ?

loop_
_geom_torsion_atom_site_label_1
_geom_torsion_atom_site_label_2
_geom_torsion_atom_site_label_3
_geom_torsion_atom_site_label_4
_geom_torsion
_geom_torsion_site_symmetry_1
_geom_torsion_site_symmetry_2
_geom_torsion_site_symmetry_3
_geom_torsion_site_symmetry_4
_geom_torsion_publ_flag
O3 S1 N2 C18 174.3(3) . . . . ?
O2 S1 N2 C18 44.9(3) . . . . ?
C27 S1 N2 C18 -69.5(3) . . . . ?
O3 S1 N2 C19 -47.6(3) . . . . ?
O2 S1 N2 C19 -177.0(3) . . . . ?
C27 S1 N2 C19 68.6(3) . . . . ?
C8 N1 C1 C2 -176.5(4) . . . . ?
C15 N1 C1 C2 1.2(7) . . . . ?
C8 N1 C1 C6 0.3(4) . . . . ?
C15 N1 C1 C6 178.0(3) . . . . ?
N1 C1 C2 C3 176.3(4) . . . . ?
C6 C1 C2 C3 -0.2(6) . . . . ?
C1 C2 C3 C4 -0.3(8) . . . . ?
C2 C3 C4 C5 0.8(8) . . . . ?
C3 C4 C5 C6 -0.8(8) . . . . ?
C4 C5 C6 C1 0.3(7) . . . . ?
C4 C5 C6 C7 -176.1(5) . . . . ?
N1 C1 C6 C5 -177.0(4) . . . . ?
C2 C1 C6 C5 0.2(6) . . . . ?
N1 C1 C6 C7 0.3(4) . . . . ?
C2 C1 C6 C7 177.5(4) . . . . ?
C5 C6 C7 C8 175.8(5) . . . . ?
C1 C6 C7 C8 -0.9(5) . . . . ?
C6 C7 C8 N1 1.1(4) . . . . ?
C6 C7 C8 C9 -178.8(4) . . . . ?
C1 N1 C8 C7 -0.9(4) . . . . ?
C15 N1 C8 C7 -178.5(4) . . . . ?
C1 N1 C8 C9 179.1(3) . . . . ?
C15 N1 C8 C9 1.4(6) . . . . ?
C7 C8 C9 C11 58.2(6) . . . . ?
N1 C8 C9 C11 -121.7(5) . . . . ?
C7 C8 C9 C10 -113.9(5) . . . . ?
N1 C8 C9 C10 66.1(5) . . . . ?
C12 O1 C10 C9 127.4(3) . . . . ?
C11 C9 C10 O1 99.8(5) . . . . ?
C8 C9 C10 O1 -88.1(4) . . . . ?
C10 O1 C12 C21 178.4(3) . . . . ?
C10 O1 C12 C13 -59.5(4) . . . . ?
C10 O1 C12 C19 63.9(4) . . . . ?
O1 C12 C13 C17 110.2(4) . . . . ?
C21 C12 C13 C17 -132.2(4) . . . . ?
C19 C12 C13 C17 -13.2(5) . . . . ?
O1 C12 C13 C14 -69.4(4) . . . . ?
C21 C12 C13 C14 48.2(4) . . . . ?
C19 C12 C13 C14 167.2(3) . . . . ?
C17 C13 C14 C16 66.6(6) . . . . ?
C12 C13 C14 C16 -113.9(5) . . . . ?
C17 C13 C14 C15 -112.8(4) . . . . ?
C12 C13 C14 C15 66.8(4) . . . . ?
C1 N1 C15 C14 80.9(4) . . . . ?
C8 N1 C15 C14 -101.8(4) . . . . ?
C16 C14 C15 N1 -115.6(4) . . . . ?
C13 C14 C15 N1 63.7(4) . . . . ?
C14 C13 C17 C20 1.3(6) . . . . ?
C12 C13 C17 C20 -178.3(4) . . . . ?
C14 C13 C17 C18 -178.9(4) . . . . ?
C12 C13 C17 C18 1.6(6) . . . . ?
C19 N2 C18 C17 48.3(4) . . . . ?
S1 N2 C18 C17 -172.1(3) . . . . ?
C13 C17 C18 N2 -18.5(5) . . . . ?
C20 C17 C18 N2 161.3(4) . . . . ?
C18 N2 C19 C12 -61.8(4) . . . . ?
S1 N2 C19 C12 157.9(2) . . . . ?
O1 C12 C19 N2 -80.2(4) . . . . ?
C21 C12 C19 N2 165.4(3) . . . . ?
C13 C12 C19 N2 42.2(4) . . . . ?
O1 C12 C21 C26 -16.3(5) . . . . ?
C13 C12 C21 C26 -136.1(4) . . . . ?
C19 C12 C21 C26 101.8(4) . . . . ?
O1 C12 C21 C22 170.2(3) . . . . ?
C13 C12 C21 C22 50.5(5) . . . . ?
C19 C12 C21 C22 -71.7(4) . . . . ?
C26 C21 C22 C23 -0.6(6) . . . . ?
C12 C21 C22 C23 173.1(4) . . . . ?
C21 C22 C23 C24 0.6(7) . . . . ?
C22 C23 C24 C25 0.1(8) . . . . ?
C23 C24 C25 C26 -0.8(9) . . . . ?
C22 C21 C26 C25 -0.1(7) . . . . ?
C12 C21 C26 C25 -173.7(4) . . . . ?
C24 C25 C26 C21 0.8(8) . . . . ?
O3 S1 C27 C28 -167.0(3) . . . . ?
O2 S1 C27 C28 -34.4(4) . . . . ?
N2 S1 C27 C28 78.6(3) . . . . ?
O3 S1 C27 C32 16.5(4) . . . . ?
O2 S1 C27 C32 149.1(3) . . . . ?
N2 S1 C27 C32 -97.8(4) . . . . ?
C32 C27 C28 C29 2.5(6) . . . . ?
S1 C27 C28 C29 -174.0(3) . . . . ?
C27 C28 C29 C30 -1.4(7) . . . . ?
C28 C29 C30 C31 -0.7(7) . . . . ?
C28 C29 C30 C33 176.9(5) . . . . ?
C29 C30 C31 C32 1.8(7) . . . . ?
C33 C30 C31 C32 -175.8(5) . . . . ?
C30 C31 C32 C27 -0.7(7) . . . . ?
C28 C27 C32 C31 -1.4(6) . . . . ?
S1 C27 C32 C31 175.0(3) . . . . ?

loop_
_geom_hbond_atom_site_label_D
_geom_hbond_atom_site_label_H
_geom_hbond_atom_site_label_A
_geom_hbond_distance_DH
_geom_hbond_distance_HA
_geom_hbond_distance_DA
_geom_hbond_angle_DHA
_geom_hbond_site_symmetry_A
C15 H15B O1 0.97 2.41 3.017(5) 120.5 .
C15 H15A O2 0.97 2.57 3.535(5) 171.0 2_665
C10 H10A N2 0.97 2.43 3.054(5) 122.0 .

_refine_diff_density_max         0.310
_refine_diff_density_min         -0.312
_refine_diff_density_rms         0.039

_shelxl_version_number           2013-4

_shelx_res_file                  
; 
TITL mo_d8v18155_0m_a.res in P2(1)2(1)2(1) 
CELL 0.71073 9.5994 14.7775 19.9833 90 90 90 
ZERR 4 0.0004 0.0006 0.001 0 0 0 
LATT -1 
SYMM 0.5-X,-Y,0.5+Z 
SYMM -X,0.5+Y,0.5-Z 
SYMM 0.5+X,0.5-Y,-Z 
SFAC C  H  N  O  S 
UNIT 132 128 8 12 4 
OMIT  0   0   2 
OMIT     0   1   1 
OMIT  -3.00  52.00 
L.S. 10 
ACTA 
BOND $H 
FMAP 2 
PLAN 20 
LIST 4 
HTAB C15 O1 
HTAB C15 O2_$1 
EQIV $1 -x+3/2, -y+1, z+1/2 
HTAB C10 N2 
conf 
htab 
mpla c27 . c32 
mpla c21 > c26 
mpla n1 c1 > c8 
wpdb -1 
size 0.19 0.15 0.12 
TEMP 23 
WGHT    0.037400    0.057900 
EXTI    0.021635 
FVAR       0.74485 
S1    5    0.489994    0.440565    0.126613    11.00000    0.04192    0.05493 = 
         0.03560   -0.00007   -0.00075    0.00239 
N1    3    0.925329    0.494462    0.380292    11.00000    0.04960    0.05004 = 
         0.03938   -0.00202   -0.00596   -0.00735 
N2    3    0.536546    0.462307    0.204294    11.00000    0.04678    0.04242 = 
         0.03304    0.00148   -0.00367    0.00053 
O1    4    0.682296    0.344341    0.314256    11.00000    0.04727    0.03861 = 
         0.05441   -0.00238    0.00034    0.00636 
O2    4    0.567230    0.502053    0.085863    11.00000    0.05008    0.07752 = 
         0.04417    0.01226    0.00741   -0.01034 
O3    4    0.504235    0.345646    0.117925    11.00000    0.06608    0.05517 = 
         0.04560   -0.01046   -0.00213    0.01339 
C1    1    1.001054    0.571817    0.393308    11.00000    0.05531    0.04582 = 
         0.04538    0.00627   -0.01211   -0.00762 
C2    1    0.989150    0.633697    0.445660    11.00000    0.08369    0.05953 = 
         0.04789   -0.00104   -0.00359   -0.01570 
AFIX  43 
H2    2    0.919042    0.628275    0.477528    11.00000   -1.20000 
AFIX   0 
C3    1    1.083835    0.702515    0.448586    11.00000    0.10719    0.05522 = 
         0.06730   -0.00262   -0.00804   -0.02572 
AFIX  43 
H3    2    1.077438    0.744716    0.482974    11.00000   -1.20000 
AFIX   0 
C4    1    1.190154    0.711173    0.401216    11.00000    0.08834    0.05936 = 
         0.08782    0.00875   -0.00687   -0.02542 
AFIX  43 
H4    2    1.253820    0.758350    0.404886    11.00000   -1.20000 
AFIX   0 
C5    1    1.201465    0.651056    0.349613    11.00000    0.06303    0.06221 = 
         0.07666    0.01779   -0.00142   -0.00940 
AFIX  43 
H5    2    1.271759    0.657605    0.317956    11.00000   -1.20000 
AFIX   0 
C6    1    1.106395    0.579439    0.344712    11.00000    0.04628    0.05109 = 
         0.05721    0.01007   -0.01030   -0.00309 
C7    1    1.090262    0.503739    0.301746    11.00000    0.04141    0.06506 = 
         0.05863   -0.00033    0.00075    0.00484 
AFIX  43 
H7    2    1.144793    0.491188    0.264416    11.00000   -1.20000 
AFIX   0 
C8    1    0.981831    0.452383    0.324073    11.00000    0.04069    0.05150 = 
         0.04478   -0.00349   -0.00617    0.00963 
C9    1    0.930168    0.367039    0.295365    11.00000    0.04627    0.05076 = 
         0.04907   -0.00517   -0.00031    0.01083 
C10   1    0.787301    0.364951    0.264798    11.00000    0.04724    0.05806 = 
         0.05091   -0.01308    0.00073    0.00657 
AFIX  23 
H10A  2    0.767204    0.423270    0.244721    11.00000   -1.20000 
H10B  2    0.784727    0.319651    0.229692    11.00000   -1.20000 
AFIX   0 
C11   1    1.014247    0.297147    0.289730    11.00000    0.05982    0.06575 = 
         0.08926   -0.01218   -0.00370    0.01032 
AFIX  93 
H11A  2    1.106273    0.301693    0.303885    11.00000   -1.20000 
H11B  2    0.981657    0.243195    0.271592    11.00000   -1.20000 
AFIX   0 
C12   1    0.564280    0.404225    0.320341    11.00000    0.04305    0.03829 = 
         0.03953   -0.00128   -0.00300    0.00495 
C13   1    0.615014    0.499278    0.337594    11.00000    0.04281    0.03354 = 
         0.04114   -0.00564   -0.00092    0.00599 
C14   1    0.674743    0.510677    0.406064    11.00000    0.05775    0.03702 = 
         0.04067   -0.00640   -0.00344   -0.00383 
C15   1    0.809910    0.462297    0.421174    11.00000    0.05569    0.04376 = 
         0.03773   -0.00098   -0.00562   -0.00697 
AFIX  23 
H15A  2    0.832860    0.470819    0.468024    11.00000   -1.20000 
H15B  2    0.797432    0.397969    0.413601    11.00000   -1.20000 
AFIX   0 
C16   1    0.613236    0.561769    0.451896    11.00000    0.07873    0.06962 = 
         0.05421   -0.01992   -0.00350    0.00585 
AFIX  93 
H16A  2    0.530638    0.591672    0.441770    11.00000   -1.20000 
H16B  2    0.652687    0.567707    0.494174    11.00000   -1.20000 
AFIX   0 
C17   1    0.606978    0.567377    0.293810    11.00000    0.05345    0.03321 = 
         0.04926   -0.00483   -0.00188    0.00455 
C18   1    0.544290    0.556600    0.224896    11.00000    0.05232    0.04238 = 
         0.04717    0.00436   -0.00163    0.00342 
AFIX  23 
H18A  2    0.451355    0.582368    0.224728    11.00000   -1.20000 
H18B  2    0.600168    0.589950    0.192842    11.00000   -1.20000 
AFIX   0 
C19   1    0.476148    0.404341    0.256134    11.00000    0.04584    0.04656 = 
         0.03866   -0.00140   -0.00223   -0.00372 
AFIX  23 
H19A  2    0.468833    0.342987    0.239242    11.00000   -1.20000 
H19B  2    0.382921    0.425396    0.266535    11.00000   -1.20000 
AFIX   0 
C20   1    0.658146    0.661772    0.306533    11.00000    0.10111    0.04075 = 
         0.06855   -0.00026   -0.00612   -0.00560 
AFIX 137 
H20A  2    0.710478    0.663010    0.347461    11.00000   -1.50000 
H20B  2    0.580037    0.702050    0.310118    11.00000   -1.50000 
H20C  2    0.716659    0.680648    0.270161    11.00000   -1.50000 
AFIX   0 
C21   1    0.472004    0.362959    0.374570    11.00000    0.04670    0.04226 = 
         0.03709    0.00166   -0.00478   -0.00148 
C22   1    0.360186    0.412164    0.399368    11.00000    0.05808    0.05935 = 
         0.04695    0.01137    0.00501    0.00803 
AFIX  43 
H22   2    0.348212    0.472093    0.386376    11.00000   -1.20000 
AFIX   0 
C23   1    0.266479    0.373037    0.443153    11.00000    0.06320    0.09224 = 
         0.05380   -0.00049    0.01304    0.00087 
AFIX  43 
H23   2    0.191365    0.406386    0.459144    11.00000   -1.20000 
AFIX   0 
C24   1    0.284379    0.284917    0.463014    11.00000    0.08992    0.07983 = 
         0.05686    0.00732    0.01578   -0.02363 
AFIX  43 
H24   2    0.221517    0.258245    0.492424    11.00000   -1.20000 
AFIX   0 
C25   1    0.395140    0.236696    0.439282    11.00000    0.11176    0.05225 = 
         0.08382    0.01512    0.02556   -0.00907 
AFIX  43 
H25   2    0.408446    0.177192    0.453021    11.00000   -1.20000 
AFIX   0 
C26   1    0.487097    0.275739    0.395153    11.00000    0.07656    0.04132 = 
         0.06297    0.00610    0.01455   -0.00196 
AFIX  43 
H26   2    0.561360    0.241744    0.378988    11.00000   -1.20000 
AFIX   0 
C27   1    0.313126    0.469793    0.120333    11.00000    0.04585    0.04668 = 
         0.03311    0.00756   -0.00142   -0.00292 
C28   1    0.277492    0.559144    0.113660    11.00000    0.04919    0.05436 = 
         0.06089    0.01514   -0.00511   -0.00684 
AFIX  43 
H28   2    0.346597    0.602660    0.108333    11.00000   -1.20000 
AFIX   0 
C29   1    0.139249    0.584633    0.114833    11.00000    0.05653    0.06353 = 
         0.06836    0.01123   -0.00315    0.01318 
AFIX  43 
H29   2    0.116246    0.645575    0.111260    11.00000   -1.20000 
AFIX   0 
C30   1    0.035040    0.521555    0.121185    11.00000    0.04685    0.08504 = 
         0.05160    0.00106   -0.00720   -0.00005 
C31   1    0.072115    0.431833    0.125601    11.00000    0.04783    0.08162 = 
         0.06776    0.00069   -0.00520   -0.02084 
AFIX  43 
H31   2    0.002529    0.388238    0.128638    11.00000   -1.20000 
AFIX   0 
C32   1    0.209839    0.404671    0.125651    11.00000    0.05570    0.05427 = 
         0.05630    0.00238   -0.00667   -0.01002 
AFIX  43 
H32   2    0.232834    0.343724    0.129193    11.00000   -1.20000 
AFIX   0 
C33   1   -0.113454    0.551350    0.125816    11.00000    0.04925    0.14749 = 
         0.12189   -0.00814   -0.00337    0.01731 
AFIX 137 
H33A  2   -0.173593    0.500046    0.119989    11.00000   -1.50000 
H33B  2   -0.132210    0.595171    0.091515    11.00000   -1.50000 
H33C  2   -0.129930    0.577967    0.168918    11.00000   -1.50000 
AFIX   0 
HKLF 4 
  
REM  mo_d8v18155_0m_a.res in P2(1)2(1)2(1) 
REM R1 =  0.0498 for    4099 Fo > 4sig(Fo)  and  0.0781 for all    5563 data 
REM    355 parameters refined using      0 restraints 
  
END 
  
WGHT      0.0333      0.0937 
  
REM Instructions for potential hydrogen bonds 
HTAB C10 N2 
HTAB C15 O2_$1 
HTAB C15 O1 
  
REM Highest difference peak  0.310,  deepest hole -0.312,  1-sigma level  0.039 
Q1    1   0.4002  0.4465  0.1231  11.00000  0.05    0.31 
Q2    1   0.5993  0.4464  0.1217  11.00000  0.05    0.22 
Q3    1   0.4130  0.3434  0.1140  11.00000  0.05    0.19 
Q4    1   0.5583  0.5631  0.0971  11.00000  0.05    0.19 
Q5    1   0.0780  0.5608  0.1375  11.00000  0.05    0.18 
Q6    1   0.3016  0.4246  0.1238  11.00000  0.05    0.18 
Q7    1   0.3837  0.2741  0.3968  11.00000  0.05    0.16 
Q8    1   0.3475  0.4004  0.1227  11.00000  0.05    0.16 
Q9    1  -0.1348  0.6450  0.1304  11.00000  0.05    0.16 
Q10   1   0.5065  0.3654  0.1305  11.00000  0.05    0.15 
Q11   1   0.1965  0.5575  0.1014  11.00000  0.05    0.15 
Q12   1   0.5941  0.3459  0.1045  11.00000  0.05    0.14 
Q13   1   0.3355  0.4461  0.2332  11.00000  0.05    0.14 
Q14   1   0.9091  0.5815  0.3841  11.00000  0.05    0.14 
Q15   1   0.9827  0.6082  0.4129  11.00000  0.05    0.14 
Q16   1   0.4171  0.3804  0.3751  11.00000  0.05    0.14 
Q17   1   0.6583  0.4824  0.0807  11.00000  0.05    0.14 
Q18   1   1.0090  0.3744  0.2910  11.00000  0.05    0.14 
Q19   1   0.2926  0.5042  0.0978  11.00000  0.05    0.14 
Q20   1   0.6676  0.3682  0.0772  11.00000  0.05    0.14 
;
_shelx_res_checksum              96143
####################################################################### 
# 
# This file contains crystal structure data downloaded from the 
# Cambridge Structural Database (CSD) hosted by the Cambridge 
# Crystallographic Data Centre (CCDC).
# 
# Full information about CCDC data access policies and citation 
# guidelines are available at http://www.ccdc.cam.ac.uk/access/V1 
# 
# Audit and citation data items may have been added by the CCDC. 
# Please retain this information to preserve the provenance of 
# this file and to allow appropriate attribution of the data. 
# 
#######################################################################

data_cd17133
_database_code_depnum_ccdc_archive 'CCDC 1538522'
_audit_update_record             
;
2017-03-17 deposited with the CCDC.
2018-05-11 downloaded from the CCDC.
;

_audit_creation_method           SHELXL-2013
_chemical_name_systematic        
; 
 ? 
;
_chemical_name_common            ?
_chemical_melting_point          ?
_chemical_formula_moiety         ?
_chemical_formula_sum            'C30 H32 N2 O3 S'
_chemical_formula_weight         500.63

loop_
_atom_type_symbol
_atom_type_description
_atom_type_scat_dispersion_real
_atom_type_scat_dispersion_imag
_atom_type_scat_source
C C 0.0033 0.0016 'International Tables Vol C Tables 4.2.6.8 and 6.1.1.4'
H H 0.0000 0.0000 'International Tables Vol C Tables 4.2.6.8 and 6.1.1.4'
N N 0.0061 0.0033 'International Tables Vol C Tables 4.2.6.8 and 6.1.1.4'
O O 0.0106 0.0060 'International Tables Vol C Tables 4.2.6.8 and 6.1.1.4'
S S 0.1246 0.1234 'International Tables Vol C Tables 4.2.6.8 and 6.1.1.4'

_space_group_crystal_system      monoclinic
_space_group_IT_number           14
_space_group_name_H-M_alt        'P 21/n'
_space_group_name_Hall           '-P 2yn'

_shelx_space_group_comment       
; 
The symmetry employed for this shelxl refinement is uniquely defined 
by the following loop, which should always be used as a source of 
symmetry information in preference to the above space-group names. 
They are only intended as comments. 
;

loop_
_space_group_symop_operation_xyz
'x, y, z'
'-x+1/2, y+1/2, -z+1/2'
'-x, -y, -z'
'x-1/2, -y-1/2, z-1/2'

_cell_length_a                   14.6758(17)
_cell_length_b                   8.1119(10)
_cell_length_c                   22.258(3)
_cell_angle_alpha                90
_cell_angle_beta                 97.042(3)
_cell_angle_gamma                90
_cell_volume                     2629.8(5)
_cell_formula_units_Z            4
_cell_measurement_temperature    293(2)
_cell_measurement_reflns_used    2670
_cell_measurement_theta_min      5.350
_cell_measurement_theta_max      43.422

_exptl_crystal_description       prismatic
_exptl_crystal_colour            colorless
_exptl_crystal_density_meas      ?
_exptl_crystal_density_method    ?
_exptl_crystal_density_diffrn    1.264
_exptl_crystal_F_000             1064
_exptl_transmission_factor_min   ?
_exptl_transmission_factor_max   ?
_exptl_crystal_size_max          0.200
_exptl_crystal_size_mid          0.160
_exptl_crystal_size_min          0.130
_exptl_absorpt_coefficient_mu    0.157
_shelx_estimated_absorpt_T_min   0.969
_shelx_estimated_absorpt_T_max   0.980
_exptl_absorpt_correction_type   multi-scan
_exptl_absorpt_correction_T_min  0.6670
_exptl_absorpt_correction_T_max  0.7456
_exptl_absorpt_process_details   sadabs

_exptl_special_details           
; 
 ? 
;

_diffrn_ambient_temperature      293(2)
_diffrn_radiation_wavelength     0.71073
_diffrn_radiation_type           MoK\a
_diffrn_source                   ?
_diffrn_measurement_device_type  'CCD area detector'
_diffrn_measurement_method       'phi and omega scans'
_diffrn_detector_area_resol_mean ?
_diffrn_reflns_number            14589
_diffrn_reflns_av_unetI/netI     0.0415
_diffrn_reflns_av_R_equivalents  0.0373
_diffrn_reflns_limit_h_min       -17
_diffrn_reflns_limit_h_max       16
_diffrn_reflns_limit_k_min       -9
_diffrn_reflns_limit_k_max       9
_diffrn_reflns_limit_l_min       -26
_diffrn_reflns_limit_l_max       26
_diffrn_reflns_theta_min         1.577
_diffrn_reflns_theta_max         25.498
_diffrn_reflns_theta_full        25.242
_diffrn_measured_fraction_theta_max 1.000
_diffrn_measured_fraction_theta_full 1.000
_diffrn_reflns_Laue_measured_fraction_max 1.000
_diffrn_reflns_Laue_measured_fraction_full 1.000
_diffrn_reflns_point_group_measured_fraction_max 1.000
_diffrn_reflns_point_group_measured_fraction_full 1.000
_reflns_number_total             4891
_reflns_number_gt                3544
_reflns_threshold_expression     'I > 2\s(I)'
_reflns_Friedel_coverage         0.000
_reflns_Friedel_fraction_max     .
_reflns_Friedel_fraction_full    .

_reflns_special_details          
; 
 Reflections were merged by SHELXL according to the crystal 
 class for the calculation of statistics and refinement. 
  
 _reflns_Friedel_fraction is defined as the number of unique 
 Friedel pairs measured divided by the number that would be 
 possible theoretically, ignoring centric projections and 
 systematic absences. 
;

_computing_data_collection       'Bruker SMART'
_computing_cell_refinement       'Bruker SMART'
_computing_data_reduction        'Bruker SHELXTL'
_computing_structure_solution    'Bruker SHELXTL'
_computing_structure_refinement  'SHELXL-2013 (Sheldrick, 2013)'
_computing_molecular_graphics    'Bruker SHELXTL'
_computing_publication_material  'Bruker SHELXTL'

_refine_special_details          
; 
 ? 
;
_refine_ls_structure_factor_coef Fsqd
_refine_ls_matrix_type           full
_refine_ls_weighting_scheme      calc
_refine_ls_weighting_details     
'w=1/[\s^2^(Fo^2^)+(0.0704P)^2^+0.3268P] where P=(Fo^2^+2Fc^2^)/3'
_atom_sites_solution_primary     ?
_atom_sites_solution_secondary   ?
_atom_sites_solution_hydrogens   geom
_refine_ls_hydrogen_treatment    constr
_refine_ls_extinction_method     none
_refine_ls_extinction_coef       .
_refine_ls_number_reflns         4891
_refine_ls_number_parameters     328
_refine_ls_number_restraints     0
_refine_ls_R_factor_all          0.0735
_refine_ls_R_factor_gt           0.0517
_refine_ls_wR_factor_ref         0.1402
_refine_ls_wR_factor_gt          0.1274
_refine_ls_goodness_of_fit_ref   1.029
_refine_ls_restrained_S_all      1.029
_refine_ls_shift/su_max          0.001
_refine_ls_shift/su_mean         0.000

loop_
_atom_site_label
_atom_site_type_symbol
_atom_site_fract_x
_atom_site_fract_y
_atom_site_fract_z
_atom_site_U_iso_or_equiv
_atom_site_adp_type
_atom_site_occupancy
_atom_site_site_symmetry_order
_atom_site_calc_flag
_atom_site_refinement_flags_posn
_atom_site_refinement_flags_adp
_atom_site_refinement_flags_occupancy
_atom_site_disorder_assembly
_atom_site_disorder_group
S1 S 0.66230(4) -0.06312(9) 0.00635(2) 0.0591(2) Uani 1 1 d . . . . .
N1 N 0.61050(11) 0.0254(2) 0.05879(7) 0.0507(5) Uani 1 1 d . . . . .
N2 N 0.33535(12) 0.2076(2) 0.25171(9) 0.0614(5) Uani 1 1 d . . . . .
O1 O 0.49625(10) -0.11153(18) 0.14558(6) 0.0516(4) Uani 1 1 d . . . . .
H1 H 0.4688 -0.0883 0.1123 0.077 Uiso 1 1 calc R U . . .
O2 O 0.64458(12) -0.2349(2) 0.00937(8) 0.0775(5) Uani 1 1 d . . . . .
O3 O 0.63610(11) 0.0263(2) -0.04834(7) 0.0757(5) Uani 1 1 d . . . . .
C1 C 0.64291(14) -0.0265(3) 0.12069(9) 0.0504(5) Uani 1 1 d . . . . .
H1A H 0.6976 0.0351 0.1358 0.061 Uiso 1 1 calc R U . . .
H1B H 0.6585 -0.1427 0.1211 0.061 Uiso 1 1 calc R U . . .
C2 C 0.56781(13) 0.0042(3) 0.16100(9) 0.0433(5) Uani 1 1 d . . . . .
C3 C 0.53275(13) 0.1806(3) 0.15375(9) 0.0436(5) Uani 1 1 d . . . . .
C4 C 0.54629(14) 0.2691(3) 0.10504(9) 0.0489(5) Uani 1 1 d . . . . .
C5 C 0.59455(15) 0.2035(3) 0.05433(9) 0.0553(6) Uani 1 1 d . . . . .
H5A H 0.5580 0.2278 0.0161 0.066 Uiso 1 1 calc R U . . .
H5B H 0.6530 0.2594 0.0547 0.066 Uiso 1 1 calc R U . . .
C6 C 0.51294(18) 0.4424(3) 0.09311(11) 0.0670(7) Uani 1 1 d . . . . .
H6A H 0.4871 0.4833 0.1278 0.101 Uiso 1 1 calc R U . . .
H6B H 0.4669 0.4435 0.0585 0.101 Uiso 1 1 calc R U . . .
H6C H 0.5635 0.5111 0.0854 0.101 Uiso 1 1 calc R U . . .
C7 C 0.61012(13) -0.0345(3) 0.22523(9) 0.0447(5) Uani 1 1 d . . . . .
C8 C 0.67560(16) 0.0693(3) 0.25450(10) 0.0588(6) Uani 1 1 d . . . . .
H8 H 0.6920 0.1646 0.2352 0.071 Uiso 1 1 calc R U . . .
C9 C 0.71714(18) 0.0331(4) 0.31221(11) 0.0732(7) Uani 1 1 d . . . . .
H9 H 0.7616 0.1035 0.3314 0.088 Uiso 1 1 calc R U . . .
C10 C 0.6930(2) -0.1056(4) 0.34097(12) 0.0777(8) Uani 1 1 d . . . . .
H10 H 0.7203 -0.1294 0.3799 0.093 Uiso 1 1 calc R U . . .
C11 C 0.62870(19) -0.2092(4) 0.31229(12) 0.0724(8) Uani 1 1 d . . . . .
H11 H 0.6124 -0.3039 0.3319 0.087 Uiso 1 1 calc R U . . .
C12 C 0.58746(15) -0.1754(3) 0.25445(10) 0.0546(6) Uani 1 1 d . . . . .
H12 H 0.5443 -0.2480 0.2352 0.066 Uiso 1 1 calc R U . . .
C13 C 0.47841(14) 0.2447(3) 0.20148(9) 0.0467(5) Uani 1 1 d . . . . .
C14 C 0.50640(17) 0.3663(3) 0.23798(11) 0.0634(6) Uani 1 1 d . . . . .
H14A H 0.5625 0.4170 0.2349 0.076 Uiso 1 1 calc R U . . .
H14B H 0.4702 0.4018 0.2669 0.076 Uiso 1 1 calc R U . . .
C15 C 0.38852(15) 0.1564(3) 0.20391(11) 0.0620(6) Uani 1 1 d . . . . .
H15A H 0.3509 0.1717 0.1653 0.074 Uiso 1 1 calc R U . . .
H15B H 0.4011 0.0394 0.2085 0.074 Uiso 1 1 calc R U . . .
C16 C 0.23540(17) 0.2111(4) 0.23609(14) 0.0832(9) Uani 1 1 d . . . . .
H16A H 0.2145 0.1151 0.2123 0.100 Uiso 1 1 calc R U . . .
H16B H 0.2165 0.3096 0.2131 0.100 Uiso 1 1 calc R U . . .
C17 C 0.1976(2) 0.2108(4) 0.29554(17) 0.1034(11) Uani 1 1 d . . . . .
H17A H 0.1849 0.3220 0.3082 0.124 Uiso 1 1 calc R U . . .
H17B H 0.1417 0.1461 0.2934 0.124 Uiso 1 1 calc R U . . .
C18 C 0.27205(18) 0.1345(3) 0.33711(14) 0.0711(8) Uani 1 1 d . . . . .
C19 C 0.35112(16) 0.1350(3) 0.30852(11) 0.0547(6) Uani 1 1 d . . . . .
C20 C 0.43171(18) 0.0694(3) 0.33653(11) 0.0636(6) Uani 1 1 d . . . . .
H20 H 0.4846 0.0691 0.3174 0.076 Uiso 1 1 calc R U . . .
C21 C 0.4322(2) 0.0047(4) 0.39324(15) 0.0917(9) Uani 1 1 d . . . . .
H21 H 0.4865 -0.0387 0.4128 0.110 Uiso 1 1 calc R U . . .
C22 C 0.3554(3) 0.0020(5) 0.42189(16) 0.1082(12) Uani 1 1 d . . . . .
H22 H 0.3578 -0.0435 0.4604 0.130 Uiso 1 1 calc R U . . .
C23 C 0.2740(3) 0.0665(4) 0.39405(17) 0.0983(11) Uani 1 1 d . . . . .
H23 H 0.2213 0.0642 0.4134 0.118 Uiso 1 1 calc R U . . .
C24 C 0.78014(14) -0.0334(3) 0.02795(9) 0.0503(5) Uani 1 1 d . . . . .
C25 C 0.82222(15) 0.1110(3) 0.01338(9) 0.0547(6) Uani 1 1 d . . . . .
H25 H 0.7897 0.1894 -0.0111 0.066 Uiso 1 1 calc R U . . .
C26 C 0.91293(16) 0.1377(3) 0.03545(10) 0.0591(6) Uani 1 1 d . . . . .
H26 H 0.9416 0.2338 0.0249 0.071 Uiso 1 1 calc R U . . .
C27 C 0.96201(15) 0.0250(3) 0.07282(10) 0.0572(6) Uani 1 1 d . . . . .
C28 C 0.91890(17) -0.1187(3) 0.08569(11) 0.0653(7) Uani 1 1 d . . . . .
H28 H 0.9514 -0.1976 0.1099 0.078 Uiso 1 1 calc R U . . .
C29 C 0.82927(17) -0.1484(3) 0.06372(11) 0.0623(6) Uani 1 1 d . . . . .
H29 H 0.8016 -0.2467 0.0730 0.075 Uiso 1 1 calc R U . . .
C30 C 1.05977(16) 0.0588(4) 0.09944(12) 0.0799(8) Uani 1 1 d . . . . .
H30A H 1.0600 0.1240 0.1354 0.120 Uiso 1 1 calc R U . . .
H30B H 1.0908 0.1175 0.0705 0.120 Uiso 1 1 calc R U . . .
H30C H 1.0907 -0.0437 0.1093 0.120 Uiso 1 1 calc R U . . .

loop_
_atom_site_aniso_label
_atom_site_aniso_U_11
_atom_site_aniso_U_22
_atom_site_aniso_U_33
_atom_site_aniso_U_23
_atom_site_aniso_U_13
_atom_site_aniso_U_12
S1 0.0518(4) 0.0818(5) 0.0433(3) -0.0081(3) 0.0039(2) -0.0126(3)
N1 0.0459(10) 0.0651(13) 0.0407(10) 0.0042(8) 0.0037(8) -0.0054(9)
N2 0.0471(11) 0.0580(13) 0.0810(14) 0.0019(10) 0.0154(10) 0.0018(9)
O1 0.0528(9) 0.0489(9) 0.0521(9) 0.0022(7) 0.0016(7) -0.0104(7)
O2 0.0806(12) 0.0737(13) 0.0794(12) -0.0248(9) 0.0144(9) -0.0248(10)
O3 0.0595(10) 0.1268(16) 0.0386(9) 0.0005(9) -0.0027(7) -0.0081(10)
C1 0.0483(12) 0.0593(14) 0.0432(12) 0.0058(10) 0.0041(9) 0.0011(10)
C2 0.0414(11) 0.0462(12) 0.0417(11) 0.0030(9) 0.0031(8) -0.0072(9)
C3 0.0391(11) 0.0467(12) 0.0432(11) 0.0040(9) -0.0020(9) -0.0087(9)
C4 0.0463(12) 0.0493(13) 0.0491(12) 0.0074(10) -0.0018(9) -0.0098(10)
C5 0.0538(13) 0.0672(16) 0.0440(12) 0.0106(10) 0.0028(10) -0.0126(11)
C6 0.0817(18) 0.0542(15) 0.0637(16) 0.0158(12) 0.0031(13) -0.0040(13)
C7 0.0423(11) 0.0502(13) 0.0420(11) 0.0047(9) 0.0074(9) 0.0038(10)
C8 0.0619(14) 0.0632(15) 0.0492(13) 0.0048(11) -0.0020(11) -0.0051(12)
C9 0.0683(16) 0.092(2) 0.0546(15) -0.0055(14) -0.0107(12) 0.0040(15)
C10 0.0775(19) 0.107(2) 0.0471(14) 0.0174(15) 0.0007(13) 0.0298(18)
C11 0.0751(18) 0.0806(19) 0.0643(16) 0.0308(14) 0.0204(14) 0.0213(15)
C12 0.0537(13) 0.0560(14) 0.0557(13) 0.0151(11) 0.0123(10) 0.0053(11)
C13 0.0486(12) 0.0415(12) 0.0489(12) 0.0091(10) 0.0013(9) -0.0024(10)
C14 0.0714(16) 0.0546(15) 0.0666(15) -0.0021(12) 0.0181(12) -0.0091(12)
C15 0.0503(13) 0.0686(17) 0.0676(15) -0.0053(12) 0.0097(11) -0.0091(12)
C16 0.0458(14) 0.081(2) 0.121(2) 0.0099(17) 0.0043(15) 0.0120(13)
C17 0.0641(19) 0.085(2) 0.169(3) -0.012(2) 0.046(2) 0.0121(16)
C18 0.0700(17) 0.0531(15) 0.097(2) -0.0208(14) 0.0382(15) -0.0046(13)
C19 0.0580(14) 0.0364(12) 0.0725(16) -0.0079(11) 0.0190(12) -0.0027(10)
C20 0.0668(16) 0.0574(15) 0.0666(16) -0.0022(12) 0.0076(12) -0.0023(13)
C21 0.108(3) 0.079(2) 0.087(2) 0.0032(17) 0.0116(19) -0.0077(18)
C22 0.162(4) 0.094(3) 0.073(2) -0.0020(18) 0.034(3) -0.030(3)
C23 0.122(3) 0.083(2) 0.103(3) -0.0303(19) 0.067(2) -0.028(2)
C24 0.0479(12) 0.0661(15) 0.0377(11) -0.0030(10) 0.0089(9) -0.0019(11)
C25 0.0489(13) 0.0726(16) 0.0421(12) 0.0049(11) 0.0033(9) -0.0007(11)
C26 0.0555(14) 0.0704(17) 0.0519(13) -0.0020(12) 0.0079(11) -0.0062(12)
C27 0.0466(13) 0.0806(18) 0.0449(13) -0.0123(12) 0.0077(10) 0.0057(12)
C28 0.0617(16) 0.0740(18) 0.0600(15) 0.0041(13) 0.0067(12) 0.0166(14)
C29 0.0613(15) 0.0657(16) 0.0615(15) 0.0028(12) 0.0135(12) 0.0003(12)
C30 0.0523(15) 0.114(2) 0.0719(17) -0.0184(16) 0.0007(12) 0.0056(15)

_geom_special_details            
; 
 All esds (except the esd in the dihedral angle between two l.s. planes) 
 are estimated using the full covariance matrix.  The cell esds are taken 
 into account individually in the estimation of esds in distances, angles 
 and torsion angles; correlations between esds in cell parameters are only 
 used when they are defined by crystal symmetry.  An approximate (isotropic) 
 treatment of cell esds is used for estimating esds involving l.s. planes. 
;

loop_
_geom_bond_atom_site_label_1
_geom_bond_atom_site_label_2
_geom_bond_distance
_geom_bond_site_symmetry_2
_geom_bond_publ_flag
S1 O2 1.4209(19) . ?
S1 O3 1.4287(17) . ?
S1 N1 1.6351(18) . ?
S1 C24 1.754(2) . ?
N1 C1 1.463(3) . ?
N1 C5 1.464(3) . ?
N2 C19 1.388(3) . ?
N2 C15 1.455(3) . ?
N2 C16 1.466(3) . ?
O1 C2 1.419(2) . ?
O1 H1 0.8200 . ?
C1 C2 1.525(3) . ?
C1 H1A 0.9700 . ?
C1 H1B 0.9700 . ?
C2 C7 1.520(3) . ?
C2 C3 1.523(3) . ?
C3 C4 1.335(3) . ?
C3 C13 1.498(3) . ?
C4 C6 1.501(3) . ?
C4 C5 1.502(3) . ?
C5 H5A 0.9700 . ?
C5 H5B 0.9700 . ?
C6 H6A 0.9600 . ?
C6 H6B 0.9600 . ?
C6 H6C 0.9600 . ?
C7 C12 1.375(3) . ?
C7 C8 1.380(3) . ?
C8 C9 1.384(3) . ?
C8 H8 0.9300 . ?
C9 C10 1.362(4) . ?
C9 H9 0.9300 . ?
C10 C11 1.363(4) . ?
C10 H10 0.9300 . ?
C11 C12 1.381(3) . ?
C11 H11 0.9300 . ?
C12 H12 0.9300 . ?
C13 C14 1.311(3) . ?
C13 C15 1.508(3) . ?
C14 H14A 0.9300 . ?
C14 H14B 0.9300 . ?
C15 H15A 0.9700 . ?
C15 H15B 0.9700 . ?
C16 C17 1.496(4) . ?
C16 H16A 0.9700 . ?
C16 H16B 0.9700 . ?
C17 C18 1.478(4) . ?
C17 H17A 0.9700 . ?
C17 H17B 0.9700 . ?
C18 C23 1.379(4) . ?
C18 C19 1.390(3) . ?
C19 C20 1.375(3) . ?
C20 C21 1.366(4) . ?
C20 H20 0.9300 . ?
C21 C22 1.362(5) . ?
C21 H21 0.9300 . ?
C22 C23 1.380(5) . ?
C22 H22 0.9300 . ?
C23 H23 0.9300 . ?
C24 C29 1.372(3) . ?
C24 C25 1.381(3) . ?
C25 C26 1.378(3) . ?
C25 H25 0.9300 . ?
C26 C27 1.378(3) . ?
C26 H26 0.9300 . ?
C27 C28 1.373(4) . ?
C27 C30 1.509(3) . ?
C28 C29 1.367(3) . ?
C28 H28 0.9300 . ?
C29 H29 0.9300 . ?
C30 H30A 0.9600 . ?
C30 H30B 0.9600 . ?
C30 H30C 0.9600 . ?

loop_
_geom_angle_atom_site_label_1
_geom_angle_atom_site_label_2
_geom_angle_atom_site_label_3
_geom_angle
_geom_angle_site_symmetry_1
_geom_angle_site_symmetry_3
_geom_angle_publ_flag
O2 S1 O3 120.42(11) . . ?
O2 S1 N1 107.06(10) . . ?
O3 S1 N1 106.56(10) . . ?
O2 S1 C24 107.58(11) . . ?
O3 S1 C24 108.49(10) . . ?
N1 S1 C24 105.85(9) . . ?
C1 N1 C5 112.23(17) . . ?
C1 N1 S1 114.82(14) . . ?
C5 N1 S1 117.99(14) . . ?
C19 N2 C15 120.04(19) . . ?
C19 N2 C16 105.9(2) . . ?
C15 N2 C16 116.3(2) . . ?
C2 O1 H1 109.5 . . ?
N1 C1 C2 109.40(16) . . ?
N1 C1 H1A 109.8 . . ?
C2 C1 H1A 109.8 . . ?
N1 C1 H1B 109.8 . . ?
C2 C1 H1B 109.8 . . ?
H1A C1 H1B 108.2 . . ?
O1 C2 C7 107.21(15) . . ?
O1 C2 C3 111.45(16) . . ?
C7 C2 C3 112.82(16) . . ?
O1 C2 C1 108.46(16) . . ?
C7 C2 C1 106.16(16) . . ?
C3 C2 C1 110.50(16) . . ?
C4 C3 C13 122.30(19) . . ?
C4 C3 C2 120.64(19) . . ?
C13 C3 C2 116.96(16) . . ?
C3 C4 C6 124.7(2) . . ?
C3 C4 C5 123.4(2) . . ?
C6 C4 C5 111.88(18) . . ?
N1 C5 C4 112.65(17) . . ?
N1 C5 H5A 109.1 . . ?
C4 C5 H5A 109.1 . . ?
N1 C5 H5B 109.1 . . ?
C4 C5 H5B 109.1 . . ?
H5A C5 H5B 107.8 . . ?
C4 C6 H6A 109.5 . . ?
C4 C6 H6B 109.5 . . ?
H6A C6 H6B 109.5 . . ?
C4 C6 H6C 109.5 . . ?
H6A C6 H6C 109.5 . . ?
H6B C6 H6C 109.5 . . ?
C12 C7 C8 118.6(2) . . ?
C12 C7 C2 121.45(19) . . ?
C8 C7 C2 119.90(18) . . ?
C7 C8 C9 120.7(2) . . ?
C7 C8 H8 119.6 . . ?
C9 C8 H8 119.6 . . ?
C10 C9 C8 120.1(3) . . ?
C10 C9 H9 120.0 . . ?
C8 C9 H9 120.0 . . ?
C9 C10 C11 119.6(2) . . ?
C9 C10 H10 120.2 . . ?
C11 C10 H10 120.2 . . ?
C10 C11 C12 120.9(2) . . ?
C10 C11 H11 119.6 . . ?
C12 C11 H11 119.6 . . ?
C7 C12 C11 120.1(2) . . ?
C7 C12 H12 119.9 . . ?
C11 C12 H12 119.9 . . ?
C14 C13 C3 123.2(2) . . ?
C14 C13 C15 123.0(2) . . ?
C3 C13 C15 113.88(18) . . ?
C13 C14 H14A 120.0 . . ?
C13 C14 H14B 120.0 . . ?
H14A C14 H14B 120.0 . . ?
N2 C15 C13 116.16(19) . . ?
N2 C15 H15A 108.2 . . ?
C13 C15 H15A 108.2 . . ?
N2 C15 H15B 108.2 . . ?
C13 C15 H15B 108.2 . . ?
H15A C15 H15B 107.4 . . ?
N2 C16 C17 105.0(2) . . ?
N2 C16 H16A 110.7 . . ?
C17 C16 H16A 110.7 . . ?
N2 C16 H16B 110.7 . . ?
C17 C16 H16B 110.7 . . ?
H16A C16 H16B 108.8 . . ?
C18 C17 C16 103.2(2) . . ?
C18 C17 H17A 111.1 . . ?
C16 C17 H17A 111.1 . . ?
C18 C17 H17B 111.1 . . ?
C16 C17 H17B 111.1 . . ?
H17A C17 H17B 109.1 . . ?
C23 C18 C19 119.8(3) . . ?
C23 C18 C17 132.3(3) . . ?
C19 C18 C17 107.9(3) . . ?
C20 C19 N2 128.0(2) . . ?
C20 C19 C18 120.8(3) . . ?
N2 C19 C18 111.3(2) . . ?
C21 C20 C19 118.3(3) . . ?
C21 C20 H20 120.8 . . ?
C19 C20 H20 120.8 . . ?
C22 C21 C20 121.9(4) . . ?
C22 C21 H21 119.1 . . ?
C20 C21 H21 119.1 . . ?
C21 C22 C23 120.3(3) . . ?
C21 C22 H22 119.9 . . ?
C23 C22 H22 119.9 . . ?
C18 C23 C22 118.9(3) . . ?
C18 C23 H23 120.5 . . ?
C22 C23 H23 120.5 . . ?
C29 C24 C25 119.6(2) . . ?
C29 C24 S1 119.71(18) . . ?
C25 C24 S1 120.44(17) . . ?
C26 C25 C24 119.3(2) . . ?
C26 C25 H25 120.3 . . ?
C24 C25 H25 120.3 . . ?
C27 C26 C25 121.4(2) . . ?
C27 C26 H26 119.3 . . ?
C25 C26 H26 119.3 . . ?
C28 C27 C26 118.0(2) . . ?
C28 C27 C30 120.8(2) . . ?
C26 C27 C30 121.2(2) . . ?
C29 C28 C27 121.5(2) . . ?
C29 C28 H28 119.2 . . ?
C27 C28 H28 119.2 . . ?
C28 C29 C24 120.1(2) . . ?
C28 C29 H29 120.0 . . ?
C24 C29 H29 120.0 . . ?
C27 C30 H30A 109.5 . . ?
C27 C30 H30B 109.5 . . ?
H30A C30 H30B 109.5 . . ?
C27 C30 H30C 109.5 . . ?
H30A C30 H30C 109.5 . . ?
H30B C30 H30C 109.5 . . ?

loop_
_geom_torsion_atom_site_label_1
_geom_torsion_atom_site_label_2
_geom_torsion_atom_site_label_3
_geom_torsion_atom_site_label_4
_geom_torsion
_geom_torsion_site_symmetry_1
_geom_torsion_site_symmetry_2
_geom_torsion_site_symmetry_3
_geom_torsion_site_symmetry_4
_geom_torsion_publ_flag
O2 S1 N1 C1 61.83(17) . . . . ?
O3 S1 N1 C1 -168.08(15) . . . . ?
C24 S1 N1 C1 -52.72(18) . . . . ?
O2 S1 N1 C5 -162.29(16) . . . . ?
O3 S1 N1 C5 -32.21(18) . . . . ?
C24 S1 N1 C5 83.15(17) . . . . ?
C5 N1 C1 C2 65.1(2) . . . . ?
S1 N1 C1 C2 -156.54(14) . . . . ?
N1 C1 C2 O1 71.2(2) . . . . ?
N1 C1 C2 C7 -173.86(17) . . . . ?
N1 C1 C2 C3 -51.2(2) . . . . ?
O1 C2 C3 C4 -101.0(2) . . . . ?
C7 C2 C3 C4 138.37(19) . . . . ?
C1 C2 C3 C4 19.7(3) . . . . ?
O1 C2 C3 C13 75.5(2) . . . . ?
C7 C2 C3 C13 -45.1(2) . . . . ?
C1 C2 C3 C13 -163.80(17) . . . . ?
C13 C3 C4 C6 2.4(3) . . . . ?
C2 C3 C4 C6 178.8(2) . . . . ?
C13 C3 C4 C5 -175.40(18) . . . . ?
C2 C3 C4 C5 0.9(3) . . . . ?
C1 N1 C5 C4 -43.2(2) . . . . ?
S1 N1 C5 C4 179.82(14) . . . . ?
C3 C4 C5 N1 10.1(3) . . . . ?
C6 C4 C5 N1 -168.00(18) . . . . ?
O1 C2 C7 C12 9.4(3) . . . . ?
C3 C2 C7 C12 132.4(2) . . . . ?
C1 C2 C7 C12 -106.4(2) . . . . ?
O1 C2 C7 C8 -173.38(19) . . . . ?
C3 C2 C7 C8 -50.3(2) . . . . ?
C1 C2 C7 C8 70.8(2) . . . . ?
C12 C7 C8 C9 -0.5(3) . . . . ?
C2 C7 C8 C9 -177.8(2) . . . . ?
C7 C8 C9 C10 -0.5(4) . . . . ?
C8 C9 C10 C11 0.8(4) . . . . ?
C9 C10 C11 C12 -0.1(4) . . . . ?
C8 C7 C12 C11 1.1(3) . . . . ?
C2 C7 C12 C11 178.4(2) . . . . ?
C10 C11 C12 C7 -0.9(4) . . . . ?
C4 C3 C13 C14 -68.4(3) . . . . ?
C2 C3 C13 C14 115.1(2) . . . . ?
C4 C3 C13 C15 111.7(2) . . . . ?
C2 C3 C13 C15 -64.7(2) . . . . ?
C19 N2 C15 C13 -87.4(3) . . . . ?
C16 N2 C15 C13 142.8(2) . . . . ?
C14 C13 C15 N2 -3.2(3) . . . . ?
C3 C13 C15 N2 176.66(19) . . . . ?
C19 N2 C16 C17 25.4(3) . . . . ?
C15 N2 C16 C17 161.6(2) . . . . ?
N2 C16 C17 C18 -24.2(3) . . . . ?
C16 C17 C18 C23 -163.8(3) . . . . ?
C16 C17 C18 C19 14.8(3) . . . . ?
C15 N2 C19 C20 29.2(3) . . . . ?
C16 N2 C19 C20 163.5(2) . . . . ?
C15 N2 C19 C18 -150.9(2) . . . . ?
C16 N2 C19 C18 -16.7(3) . . . . ?
C23 C18 C19 C20 -0.5(4) . . . . ?
C17 C18 C19 C20 -179.3(2) . . . . ?
C23 C18 C19 N2 179.7(2) . . . . ?
C17 C18 C19 N2 0.9(3) . . . . ?
N2 C19 C20 C21 179.5(2) . . . . ?
C18 C19 C20 C21 -0.3(4) . . . . ?
C19 C20 C21 C22 0.8(4) . . . . ?
C20 C21 C22 C23 -0.4(5) . . . . ?
C19 C18 C23 C22 0.9(4) . . . . ?
C17 C18 C23 C22 179.3(3) . . . . ?
C21 C22 C23 C18 -0.4(5) . . . . ?
O2 S1 C24 C29 -23.7(2) . . . . ?
O3 S1 C24 C29 -155.51(18) . . . . ?
N1 S1 C24 C29 90.4(2) . . . . ?
O2 S1 C24 C25 161.54(17) . . . . ?
O3 S1 C24 C25 29.8(2) . . . . ?
N1 S1 C24 C25 -84.27(18) . . . . ?
C29 C24 C25 C26 -0.5(3) . . . . ?
S1 C24 C25 C26 174.24(16) . . . . ?
C24 C25 C26 C27 -1.4(3) . . . . ?
C25 C26 C27 C28 2.5(3) . . . . ?
C25 C26 C27 C30 -176.8(2) . . . . ?
C26 C27 C28 C29 -1.8(3) . . . . ?
C30 C27 C28 C29 177.6(2) . . . . ?
C27 C28 C29 C24 -0.1(4) . . . . ?
C25 C24 C29 C28 1.2(3) . . . . ?
S1 C24 C29 C28 -173.55(17) . . . . ?

loop_
_geom_hbond_atom_site_label_D
_geom_hbond_atom_site_label_H
_geom_hbond_atom_site_label_A
_geom_hbond_distance_DH
_geom_hbond_distance_HA
_geom_hbond_distance_DA
_geom_hbond_angle_DHA
_geom_hbond_site_symmetry_A
C15 H15B O1 0.97 2.43 3.068(3) 123.2 .
O1 H1 O3 0.82 2.03 2.811(2) 159.6 3_655

_refine_diff_density_max         0.249
_refine_diff_density_min         -0.194
_refine_diff_density_rms         0.042

_shelxl_version_number           2013-4

_shelx_res_file                  
; 
TITL cd17133 in P2(1)/n 
CELL 0.71073  14.6758   8.1119  22.2583  90.000  97.042  90.000 
ZERR    4.00   0.0017   0.0010   0.0026   0.000   0.003   0.000 
LATT 1 
SYMM 0.5-X, 0.5+Y, 0.5-Z 
SFAC C  H  N  O  S 
UNIT 120 128 8 12 4 
OMIT  -3.00  51.00 
L.S. 10 
ACTA 
BOND  $H 
FMAP 2 
PLAN 20 
HTAB C15 O1 
HTAB O1 O3_$1 
EQIV $1 -x+1, -y, -z 
conf 
htab 
mpla c24 > c29 
mpla c7 > c12 
mpla c18 > c23 
wpdb -1 
size 0.20 0.16 0.13 
WGHT    0.070400    0.326800 
FVAR       0.17295 
MOLE 1 
S1    5    0.662305   -0.063118    0.006355    11.00000    0.05175    0.08175 = 
         0.04327   -0.00807    0.00394   -0.01264 
N1    3    0.610498    0.025427    0.058788    11.00000    0.04587    0.06509 = 
         0.04071    0.00423    0.00374   -0.00545 
N2    3    0.335346    0.207560    0.251708    11.00000    0.04708    0.05797 = 
         0.08101    0.00187    0.01540    0.00180 
O1    4    0.496250   -0.111529    0.145579    11.00000    0.05277    0.04888 = 
         0.05206    0.00221    0.00162   -0.01045 
AFIX 147 
H1    2    0.468800   -0.088273    0.112332    11.00000   -1.50000 
AFIX   0 
O2    4    0.644576   -0.234929    0.009370    11.00000    0.08064    0.07371 = 
         0.07942   -0.02483    0.01444   -0.02477 
O3    4    0.636099    0.026280   -0.048342    11.00000    0.05946    0.12683 = 
         0.03862    0.00051   -0.00268   -0.00809 
C1    1    0.642909   -0.026493    0.120688    11.00000    0.04834    0.05934 = 
         0.04323    0.00575    0.00408    0.00113 
AFIX  23 
H1A   2    0.697605    0.035058    0.135831    11.00000   -1.20000 
H1B   2    0.658466   -0.142742    0.121148    11.00000   -1.20000 
AFIX   0 
C2    1    0.567807    0.004178    0.161005    11.00000    0.04142    0.04622 = 
         0.04169    0.00304    0.00309   -0.00721 
C3    1    0.532753    0.180613    0.153747    11.00000    0.03914    0.04667 = 
         0.04316    0.00404   -0.00197   -0.00869 
C4    1    0.546287    0.269125    0.105045    11.00000    0.04630    0.04927 = 
         0.04909    0.00743   -0.00179   -0.00983 
C5    1    0.594555    0.203455    0.054332    11.00000    0.05377    0.06724 = 
         0.04398    0.01058    0.00283   -0.01262 
AFIX  23 
H5A   2    0.557962    0.227765    0.016058    11.00000   -1.20000 
H5B   2    0.653044    0.259360    0.054680    11.00000   -1.20000 
AFIX   0 
C6    1    0.512936    0.442369    0.093112    11.00000    0.08171    0.05418 = 
         0.06372    0.01582    0.00310   -0.00399 
AFIX 137 
H6A   2    0.487130    0.483254    0.127809    11.00000   -1.50000 
H6B   2    0.466897    0.443542    0.058529    11.00000   -1.50000 
H6C   2    0.563452    0.511107    0.085366    11.00000   -1.50000 
AFIX   0 
C7    1    0.610123   -0.034548    0.225234    11.00000    0.04227    0.05024 = 
         0.04202    0.00473    0.00740    0.00380 
C8    1    0.675596    0.069279    0.254497    11.00000    0.06186    0.06321 = 
         0.04915    0.00483   -0.00199   -0.00514 
AFIX  43 
H8    2    0.691994    0.164603    0.235237    11.00000   -1.20000 
AFIX   0 
C9    1    0.717143    0.033113    0.312209    11.00000    0.06832    0.09218 = 
         0.05456   -0.00549   -0.01068    0.00396 
AFIX  43 
H9    2    0.761555    0.103539    0.331369    11.00000   -1.20000 
AFIX   0 
C10   1    0.693030   -0.105571    0.340967    11.00000    0.07745    0.10677 = 
         0.04715    0.01736    0.00069    0.02979 
AFIX  43 
H10   2    0.720304   -0.129399    0.379939    11.00000   -1.20000 
AFIX   0 
C11   1    0.628702   -0.209172    0.312286    11.00000    0.07513    0.08059 = 
         0.06430    0.03077    0.02036    0.02130 
AFIX  43 
H11   2    0.612353   -0.303908    0.331923    11.00000   -1.20000 
AFIX   0 
C12   1    0.587462   -0.175382    0.254454    11.00000    0.05368    0.05600 = 
         0.05565    0.01510    0.01235    0.00527 
AFIX  43 
H12   2    0.544290   -0.247989    0.235233    11.00000   -1.20000 
AFIX   0 
C13   1    0.478411    0.244710    0.201476    11.00000    0.04863    0.04148 = 
         0.04886    0.00915    0.00132   -0.00239 
C14   1    0.506400    0.366283    0.237978    11.00000    0.07140    0.05455 = 
         0.06659   -0.00208    0.01813   -0.00909 
AFIX  93 
H14A  2    0.562471    0.417009    0.234907    11.00000   -1.20000 
H14B  2    0.470180    0.401779    0.266935    11.00000   -1.20000 
AFIX   0 
C15   1    0.388519    0.156426    0.203906    11.00000    0.05029    0.06859 = 
         0.06760   -0.00529    0.00969   -0.00906 
AFIX  23 
H15A  2    0.350915    0.171650    0.165330    11.00000   -1.20000 
H15B  2    0.401063    0.039409    0.208537    11.00000   -1.20000 
AFIX   0 
C16   1    0.235403    0.211132    0.236085    11.00000    0.04581    0.08113 = 
         0.12112    0.00991    0.00435    0.01195 
AFIX  23 
H16A  2    0.214484    0.115139    0.212306    11.00000   -1.20000 
H16B  2    0.216522    0.309589    0.213135    11.00000   -1.20000 
AFIX   0 
C17   1    0.197581    0.210803    0.295536    11.00000    0.06408    0.08526 = 
         0.16886   -0.01219    0.04614    0.01207 
AFIX  23 
H17A  2    0.184936    0.322032    0.308205    11.00000   -1.20000 
H17B  2    0.141687    0.146115    0.293381    11.00000   -1.20000 
AFIX   0 
C18   1    0.272046    0.134545    0.337112    11.00000    0.07004    0.05309 = 
         0.09702   -0.02085    0.03815   -0.00460 
C19   1    0.351119    0.134951    0.308520    11.00000    0.05799    0.03641 = 
         0.07245   -0.00790    0.01896   -0.00268 
C20   1    0.431713    0.069412    0.336531    11.00000    0.06681    0.05738 = 
         0.06656   -0.00221    0.00761   -0.00230 
AFIX  43 
H20   2    0.484572    0.069109    0.317366    11.00000   -1.20000 
AFIX   0 
C21   1    0.432190    0.004737    0.393238    11.00000    0.10829    0.07934 = 
         0.08725    0.00325    0.01160   -0.00771 
AFIX  43 
H21   2    0.486528   -0.038673    0.412833    11.00000   -1.20000 
AFIX   0 
C22   1    0.355383    0.002012    0.421889    11.00000    0.16247    0.09408 = 
         0.07298   -0.00196    0.03371   -0.02962 
AFIX  43 
H22   2    0.357803   -0.043548    0.460394    11.00000   -1.20000 
AFIX   0 
C23   1    0.273990    0.066538    0.394052    11.00000    0.12232    0.08303 = 
         0.10282   -0.03030    0.06709   -0.02781 
AFIX  43 
H23   2    0.221287    0.064221    0.413365    11.00000   -1.20000 
AFIX   0 
C24   1    0.780142   -0.033370    0.027954    11.00000    0.04793    0.06605 = 
         0.03773   -0.00296    0.00888   -0.00186 
C25   1    0.822225    0.111012    0.013384    11.00000    0.04893    0.07256 = 
         0.04210    0.00489    0.00325   -0.00066 
AFIX  43 
H25   2    0.789693    0.189418   -0.011065    11.00000   -1.20000 
AFIX   0 
C26   1    0.912932    0.137716    0.035450    11.00000    0.05549    0.07037 = 
         0.05185   -0.00202    0.00786   -0.00624 
AFIX  43 
H26   2    0.941631    0.233846    0.024898    11.00000   -1.20000 
AFIX   0 
C27   1    0.962011    0.025014    0.072817    11.00000    0.04660    0.08056 = 
         0.04492   -0.01233    0.00768    0.00575 
C28   1    0.918897   -0.118671    0.085686    11.00000    0.06174    0.07403 = 
         0.05998    0.00406    0.00667    0.01657 
AFIX  43 
H28   2    0.951406   -0.197587    0.109902    11.00000   -1.20000 
AFIX   0 
C29   1    0.829266   -0.148410    0.063719    11.00000    0.06128    0.06567 = 
         0.06154    0.00276    0.01353    0.00028 
AFIX  43 
H29   2    0.801558   -0.246719    0.073026    11.00000   -1.20000 
AFIX   0 
C30   1    1.059770    0.058755    0.099438    11.00000    0.05229    0.11364 = 
         0.07194   -0.01836    0.00071    0.00557 
AFIX 137 
H30A  2    1.059972    0.124021    0.135432    11.00000   -1.50000 
H30B  2    1.090828    0.117463    0.070494    11.00000   -1.50000 
H30C  2    1.090718   -0.043747    0.109327    11.00000   -1.50000 
AFIX   0 
HKLF 4 
  
REM  cd17133 in P2(1)/n 
REM R1 =  0.0517 for    3544 Fo > 4sig(Fo)  and  0.0735 for all    4891 data 
REM    328 parameters refined using      0 restraints 
  
END 
  
WGHT      0.0699      0.3320 
  
REM Instructions for potential hydrogen bonds 
HTAB O1 O3_$1 
HTAB C15 O1 
  
REM Highest difference peak  0.249,  deepest hole -0.194,  1-sigma level  0.042 
Q1    1   0.7266 -0.0500  0.0145  11.00000  0.05    0.25 
Q2    1   0.4706  0.3518  0.1995  11.00000  0.05    0.20 
Q3    1   0.5597  0.2335  0.1382  11.00000  0.05    0.18 
Q4    1   0.5706 -0.0578  0.2431  11.00000  0.05    0.18 
Q5    1   0.6822 -0.0261 -0.0334  11.00000  0.05    0.18 
Q6    1   0.2753  0.1709  0.3758  11.00000  0.05    0.18 
Q7    1   0.6629 -0.1913 -0.0098  11.00000  0.05    0.18 
Q8    1   0.5998 -0.0163  0.1943  11.00000  0.05    0.18 
Q9    1   0.5276  0.4958  0.0572  11.00000  0.05    0.17 
Q10   1   0.5140  0.2065  0.1830  11.00000  0.05    0.17 
Q11   1   0.6204  0.0459  0.2445  11.00000  0.05    0.17 
Q12   1   0.3655  0.2282  0.2864  11.00000  0.05    0.16 
Q13   1   0.5209  0.2097  0.1211  11.00000  0.05    0.16 
Q14   1   0.6728 -0.1870  0.0287  11.00000  0.05    0.16 
Q15   1   0.6408 -0.0028  0.0365  11.00000  0.05    0.15 
Q16   1   0.3347  0.1005  0.4140  11.00000  0.05    0.15 
Q17   1   0.6042 -0.0069  0.1414  11.00000  0.05    0.15 
Q18   1   0.5762  0.1387  0.1671  11.00000  0.05    0.15 
Q19   1   0.2406  0.1645  0.3047  11.00000  0.05    0.15 
Q20   1   0.3219  0.1767  0.3344  11.00000  0.05    0.15 
;
_shelx_res_checksum              54409
